# Supplementary material for: Genomic Sequencing of Bordetella pertussis for Epidemiology and Global Surveillance of Whooping Cough
Source: Emerg Infect Dis. 2018 Jun;24(6):988–94. doi: 10.3201/eid2406.171464 (PMC6004856; doi:10.3201/eid2406.171464)
Supplement: Technical Appendix 2 — Bordetella pertussis core gene characteristics. [file 17-1464-Techapp-s2.xlsx]

## Sheet: Supplementary_Table5
Technical Appendix 2. B. pertussis core gene characteristics
Locus	No. Alleles	Min_length	Max_length	Full name/product
BP0001 (gidA)	4	1920	1920	tRNA uridine 5-carboxymethylaminomethyl modification protein
BP3871	2	207	207	cold shock-like protein
BP0003 (parA)	2	798	798	ParA family protein
BP0004	1	762	762	GNAT family acetyltransferase
x 1	1	786	786
BP0009 (nusG)	2	534	534	transcription termination/antitermination protein NusG
BP0010 (rplK)	4	432	432	50S ribosomal protein L11
BP0011 (rplA)	4	699	699	50S ribosomal protein L1
BP0013 (rplJ)	2	525	525	50S ribosomal protein L10
BP0014 (rplL)	2	381	384	50S ribosomal protein L7/L12
BP0015 (rpoB)	4	4113	4113	DNA-directed RNA polymerase subunit beta
BP0017	6	462	462	lipoprotein
x 3	1	516	516
BP0025	2	435	435	hypothetical protein
BP0026	1	1227	1227	thiolase
BP0027	2	498	498	MaoC family protein
BP0028	1	936	936	transcriptional regulator
BP0029	1	828	843	enoyl-CoA hydratase
BP0034 (glyS)	3	2139	2139	glycine--tRNA ligase subunit beta
BP0035	3	540	540	D,D-heptose 1,7-bisphosphate phosphatase
BP0036	2	729	729	acyltransferase
x 4	2	570	570
BP0044	3	237	237	transcriptional regulator
BP0043	3	549	549	exported protein
BP0050 (ampG)	2	1212	1212	muropeptide transporter
x 5	2	726	726
x 6	3	315	315
BP0055 (gltK)	2	687	690	glutamate/aspartate ABC transporter permease
BP0056 (gltJ)	4	795	795	glutamate/aspartate ABC transporter permease
BP0061	2	420	420	DNA-binding protein
BP0062	2	1194	1194	hypothetical protein
BP0063	5	975	975	hypothetical protein
BP0065	3	303	303	ferredoxin
BP0066	5	1062	1062	oxidoreductase
BP0067	2	1272	1275	integral membrane protein
BP0069	2	1182	1182	exported protein
x 7	1	1002	1002
BP0074 (htpG)	3	1908	1908	chaperone protein HtpG
BP0075	2	621	621	glutathione S-transferase
BP0076 (ampD)	3	582	582	N-acetylmuramoyl-L-alanine amidase
BP0077	3	252	252	exported protein
BP0078	2	843	843	membrane protein
BP0085 (bplI)	2	705	705	lipopolysaccharide biosynthesis protein
BP0087 (bplG)	2	594	594	sugar transferase
BP0089 (bplE)	3	1260	1260	glycosyl transferase family protein
BP0090 (bplD)	3	1089	1089	UDP-N-acetylglucosamine 2-epimerase
BP0091 (bplC)	2	1101	1101	lipopolysaccharide biosynthesis protein
BP0092 (bplB)	1	576	576	acetyltransferase
BP0093 (bplA)	1	1053	1053	oxidoreductase
BP0094 (rfaC)	3	1008	1008	heptosyltransferase
BP0096	2	156	156	exported protein
BP0097 (baf)	2	804	804	pantothenate kinase
BP0098 (birA)	2	867	867	biotin--protein ligase
BP0100	3	840	840	ABC transporter ATP-binding protein
x 8	2	225	225
x 9	2	222	222
BP0101B	3	654	654	hypothetical protein
BP0103	3	900	900	class IV aminotransferase
BP0104	2	276	276	hypothetical protein
BP0105 (lipB)	3	663	663	octanoyltransferase
BP0106 (lipA)	2	1002	1002	lipoyl synthase
BP0107 (rfbC)	2	549	549	dTDP-4-dehydrorhamnose 3,5-epimerase
BP0108 (rfbD)	4	897	897	dTDP-4-dehydrorhamnose reductase
x 10	1	150	150
BP0128	5	1011	1011	ABC transporter substrate-binding protein
x 11	1	375	375
BP0130	3	1254	1284	amidase
BP0131 (leuA)	2	1701	1707	2-isopropylmalate synthase
BP0132	2	648	648	membrane protein
BP0133 (rpoN)	4	1422	1422	RNA polymerase sigma-54 factor
BP0135	3	921	921	LysR family transcriptional regulator
x 14	2	645	645
BP0139 (ilvA)	2	1509	1509	threonine dehydratase
x 15	2	183	183
BP0142	2	783	786	GntR family transcriptional regulator
BP0143	1	1224	1224	hypothetical protein
BP0145	2	813	813	enoyl-CoA hydratase/isomerase
x 16	2	444	444
BP0149	3	783	783	transcriptional regulator
BP0153	3	432	432	dioxygenase
BP0156	2	462	462	exported protein
BP0157	3	1398	1398	two component system sensor histidine kinase
BP0158	2	678	678	two component system response regulator
BP0160 (phoB)	2	699	699	phosphate regulon transcriptional regulatory protein
BP0161 (ubiE)	3	777	777	ubiquinone/menaquinone biosynthesis C-methyltransferase
BP0171	2	630	630	LysE family efflux protein
BP0177	4	528	528	lipoprotein
BP0178	2	816	816	lipoprotein
BP0179	3	720	735	rhodanese superfamily protein
BP0180 (metG)	4	2079	2088	methionine--tRNA ligase
BP0181	2	273	273	exported protein
BP0183	2	1905	1905	exported protein
BP0185 (dcd)	2	564	564	deoxycytidine triphosphate deaminase
BP0186	2	423	423	hypothetical protein
BP0187	2	420	420	lyase
x 17	2	348	348
BP0189	1	498	498	hypothetical protein
BP0196 (gcvH)	5	375	375	glycine cleavage system protein H
BP0198	3	741	741	GntR family transcriptional regulator
BP0199	2	1212	1212	hypothetical protein
BP0200	2	969	969	exported protein
BP0217	3	933	933	3-hydroxybutyryl-CoA dehydrogenase
BP0218	2	1341	1350	short-chain fatty acids transporter
BP0219	3	726	726	short-chain dehydrogenase
BP0220	2	852	852	transcriptional regulator
BP0221 (catI)	2	687	687	3-oxoadipate CoA-transferase subunit A
BP0222 (catJ)	4	645	645	3-oxoadipate CoA-transferase subunit B
BP0223 (catC2)	3	276	276	muconolactone delta-isomerase
BP0224	2	297	297	hypothetical protein
x 18	1	717	717
BP0231 (pcaC)	1	411	411	4-carboxymuconolactone decarboxylase
x 19	1	111	111
x 20	4	753	756
BP0233	2	744	744	GntR family transcriptional regulator
BP0234	5	1041	1044	C4-dicarboxylate ABC transporter substrate-binding protein
BP0235	3	2103	2103	membrane protein
x 21	3	831	843
BP0237	2	957	957	exported protein
BP0238 (folK)	3	492	492	2-amino-4-hydroxy-6- hydroxymethyldihydropteridine pyrophosphokinase
BP0239 (pcnB)	2	1356	1356	poly(A) polymerase
BP0240	2	699	699	hypothetical protein
BP0241	3	702	702	hypothetical protein
BP0242 (purM)	3	1050	1050	phosphoribosylformylglycinamidine cyclo-ligase
BP0243 (miaA)	4	942	942	tRNA dimethylallyltransferase
BP0245 (dedA)	2	639	639	membrane protein
BP0249	3	981	981	membrane protein
BP0250	2	984	984	exported protein
BP0251	4	897	900	LysR family transcriptional regulator
BP0252 (ggt)	3	1755	1755	gamma-glutamyltranspeptidase
BP0253	4	1125	1125	hypothetical protein
BP0258	2	630	630	hypothetical protein
BP0259 (cydA)	2	1620	1620	cytochrome D ubiquinol oxidase subunit I
BP0260 (cydB)	3	1155	1155	cytochrome D ubiquinol oxidase subunit II
BP0261	1	126	126	exported protein
BP0264 (apt)	2	549	549	adenine phosphoribosyltransferase
x 24	2	789	789
BP0266	1	279	279	exported protein
BP0274 (sspA)	1	612	612	stringent starvation protein A
BP0275 (petC)	4	849	849	cytochrome C1
x 25	5	1236	1236
BP0277 (petA)	1	696	696	ubiquinol-cytochrome C reductase iron-sulfur subunit
BP0278 (mscL)	3	459	459	large-conductance mechanosensitive channel
BP0279	4	777	777	hypothetical protein
BP0283	3	927	927	2-hydroxyacid dehydrogenase
BP0284	3	1587	1587	extracellular solute-binding protein
BP0285	4	1005	1005	acetyl esterase
BP0286	2	861	861	transcriptional regulator
BP0288	1	810	810	transcriptional regulator
BP0289 (ilvD)	3	1860	1860	dihydroxy-acid dehydratase
x 26	3	447	447
x 27	3	897	897
BP0299	1	504	504	MarR family transcriptional regulator
BP0300	4	891	894	esterase
BP0301	4	1164	1164	ABC transporter substrate-binding protein
BP0302	1	921	921	branched chain amino acid ABC transporter permease
BP0303	2	966	966	branched chain amino acid ABC transporter permease
BP0304	2	795	795	ABC transporter ATP-binding protein
BP0305	4	705	705	high-affinity branched-chain amino acid transporter ATP-binding protein
x 28	1	447	447
x 29	2	456	456
BP0309	1	858	870	hydratase/isomerase
BP0310	2	1170	1170	acyl-CoA dehydrogenase
BP0312	4	435	435	4-hydroxybenzoyl CoA thioesterase
BP0313	3	402	402	hypothetical protein
BP0314	3	1626	1626	hypothetical protein
BP0316 (thiE)	3	654	654	thiamine-phosphate pyrophosphorylase
BP0317 (thiD)	2	849	849	phosphomethylpyrimidine kinase
BP0318 (rubA)	1	165	165	rubredoxin
BP0319	3	678	678	hypothetical protein
BP0320	4	402	402	Holliday junction resolvase
BP0322 (pyrC)	1	1176	1176	dihydroorotase
BP0324 (apaH)	2	834	834	bis(5'-nucleosyl)-tetraphosphatase
BP0325	3	1179	1179	membrane protein
BP0331	2	414	414	hypothetical protein
BP0332	2	1197	1197	acetyl-CoA acetyltransferase
x 31	3	936	936
BP0337	2	831	837	exported protein
BP0338	3	1143	1143	membrane protein
BP0339 (ogt)	2	588	588	methylated-DNA--protein-cysteine methyltransferase
BP0341	2	723	726	hypothetical protein
BP0342	4	501	501	hypothetical protein
BP0343 (hmuV)	4	789	789	hemin importer ATP-binding protein HmuV
x 32	2	240	240
BP0345 (bhuT)	3	864	870	hemin binding protein
BP0348 (hurR)	3	975	975	heme uptake transmembrane sensor
BP0357	3	744	744	membrane protein
BP0358	4	1509	1509	membrane protein
BP0359	4	732	732	hypothetical protein
BP0360	5	1461	1461	aldehyde dehydrogenase
BP0361	3	480	480	hypothetical protein
BP0367	3	639	639	membrane protein
x 33	1	147	147
BP0369	4	789	789	endonuclease
BP0370 (pyrE)	2	675	675	orotate phosphoribosyltransferase
BP0371 (gatB)	3	1455	1455	aspartyl/glutamyl-tRNA amidotransferase subunit B
BP0372 (gatA)	6	1539	1539	aspartyl/glutamyl-tRNA amidotransferase subunit A
BP0373 (gatC)	2	309	309	aspartyl/glutamyl-tRNA amidotransferase subunit C
BP0374 (mreB)	3	1044	1044	cell shape-determining protein MreB
BP0375 (mreC)	3	885	885	cell shape-determining protein MreC
BP0377 (mrdA)	2	1953	1953	penicillin-binding protein 2
BP0378 (mrdB)	3	1137	1137	rod shape-determining protein
BP0380	3	1494	1494	sodium:sulfate symporter
BP0381 (slmA)	2	576	576	nucleoid occlusion protein
BP0382	2	747	747	hydrolase
BP0383 (argB)	2	903	903	acetylglutamate kinase
BP0385	3	789	789	exported protein
BP0386	2	492	492	thioredoxin
BP0387	3	744	744	exported protein
BP0388	3	603	603	phosphoheptose isomerase
BP0390	3	939	939	tetrapyrrole methylase
BP0394	2	660	660	membrane protein
BP0395	2	924	924	exported protein
BP0396	2	456	456	membrane protein
BP0397	3	1104	1104	hypothetical protein
x 35	1	135	135
BP0399	1	1059	1059	glycosyl transferase family protein
BP0410	2	471	471	universal stress protein
BP0411	4	345	345	hypothetical protein
BP0412	4	1482	1482	GntR family transcriptional regulator
BP0414	3	519	519	Mg(2+) transporter
BP0415	1	756	756	membrane protein
BP0417	3	786	786	enoyl-CoA hydratase
BP0418	3	972	972	exported protein
BP0419	2	978	978	LysR family transcriptional regulator
BP0426 (cspA)	2	204	204	cold shock protein
BP0427	3	438	441	exported protein
BP0428	2	660	660	GntR family transcriptional regulator
BP0429	3	1641	1641	1-pyrroline-5-carboxylate dehydrogenase
BP0433	2	987	990	LysR family transcriptional regulator
x 37	2	231	231
x 38	1	1116	1116
x 40	1	1245	1245
x 41	2	582	582
BP0447	3	1170	1170	acetyl-CoA acetyltransferase
BP0448 (accB)	3	1614	1614	carboxyltransferase subunit of acetyl-CoA carboxylase
BP0449 (accA)	3	2022	2022	biotin carboxylase
BP0450	2	246	246	hypothetical protein
BP0451 (argD)	3	1191	1191	acetylornithine aminotransferase
BP0452	2	966	966	exported protein
BP0454	6	963	963	exported protein
BP0457	2	459	459	hypothetical protein
x 42	2	525	525
BP0462	3	774	774	ABC transporter ATP-binding protein
BP0463	2	834	834	ABC transporter permease
BP0464 (idnO)	3	780	780	gluconate 5-dehydrogenase
BP0466 (fabG)	3	759	759	3-ketoacyl-ACP reductase
BP0468	2	477	477	AsnC family transcription regulator
BP0470	3	507	510	hypothetical protein
BP0471 (ribB)	3	690	693	3,4-dihydroxy-2-butanone-4-phosphate synthase
BP0484 (lldD)	2	1164	1164	L-lactate dehydrogenase
BP0486	4	972	972	exported protein
BP0487	3	1428	1428	amidase
BP0488	3	837	837	transcriptional regulator
BP0489 (gyrB)	3	2454	2454	DNA gyrase subunit B
BP0490 (dnaN)	2	1110	1110	DNA polymerase III subunit beta
BP0491 (dnaA)	2	1410	1437	chromosomal replication initiation protein DnaA
BP0492 (rpmH)	2	135	135	50S ribosomal protein L34
BP0493 (rnpA)	2	372	372	ribonuclease P protein component
BP0498	2	924	924	LysR family transcriptional regulator
BP0499	2	399	402	hypothetical protein
x 43	3	1278	1278
BP0503	1	201	201	hypothetical protein
BP0502	1	990	990	integrase
BP0504	1	120	120	hypothetical protein
BP0507	3	528	528	hypothetical protein
BP0508	1	648	648	phage-related exonuclease
BP0509	3	987	993	phage-related DNA recombination protein
BP0510	1	183	183	phage-related membrane protein
BP0511	1	378	378	hypothetical protein
x 44	2	126	126
BP0519	3	702	702	glutathione S-transferase
x 45	1	120	120
BP0520	2	861	861	exported protein
BP0521	2	336	336	hypothetical protein
BP0522	3	1146	1146	metal-activated pyridoxal enzyme
BP0523	3	660	660	haloacid dehalogenase
BP0526	1	162	162	hypothetical protein
BP0527 (ecnA1)	1	132	132	entericidin A anti-toxin
BP0530	3	600	600	hypothetical protein
BP0531	3	978	978	exported protein
BP0532	4	1575	1575	substrate-CoA ligase
BP0534	3	765	765	enoyl-CoA hydratase/isomerase
BP0535	1	336	336	carboxymuconolactone decarboxylase
BP0542	6	993	996	exported protein
BP0543	3	1290	1290	hypothetical protein
BP0544	2	276	276	4-oxalocrotonate tautomerase
BP0546	2	570	570	bacterioferritin
BP0547	3	588	588	lysine decarboxylase
BP0548	2	603	603	hypothetical protein
BP0549	2	657	657	haloacid dehalogenase
BP0550	4	627	627	hypothetical protein
BP0557	2	477	477	membrane protein
BP0558	2	1017	1017	amino acid ABC transporter substrate-binding protein
BP0559	2	1242	1242	aminotransferase
x 46	3	429	429
BP0562	2	486	492	exported protein
BP0571	4	2310	2310	two component system sensor histidine kinase
BP0574 (trkH)	4	1470	1470	Trk system potassium uptake protein
BP0575	2	534	534	MarR family transcriptional regulator
BP0576	7	996	996	hypothetical protein
BP0577	2	651	651	hypothetical protein
BP0578	2	963	963	hypothetical protein
BP0583	2	516	516	ring hydroxylating subunit beta
BP0584	2	1290	1290	ring hydroxylating subunit alpha
BP0585	5	1263	1263	ferredoxin reductase
BP0586	2	312	312	ferredoxin
BP0589	3	1104	1104	exported protein
BP0590	7	2373	2379	oxidoreductase large subunit
BP0591	3	837	837	oxidoreductase medium subunit
BP0598	5	1242	1242	glutamate--cysteine ligase
BP0601	2	519	519	tRNA (cytidine(34)-2'-O)-methyltransferase
BP0603 (gpsA)	3	1056	1056	glycerol-3-phosphate dehydrogenase
BP0605 (grxC)	1	261	261	glutaredoxin 3
BP0606	2	423	423	hypothetical protein
BP0607 (gpmA)	3	753	753	2,3-bisphosphoglycerate-dependent phosphoglycerate mutase
BP0613	1	807	807	transcriptional regulator
x 47	1	966	966
BP0615	1	960	960	exported protein
BP0616	5	846	846	hypothetical protein
BP0617	1	654	654	TetR family transcriptional regulator
BP0618 (lpdA)	1	1395	1410	dihydrolipoamide dehydrogenase
BP0619	1	741	741	ABC transporter ATP-binding protein
BP0620	3	1824	1824	branched-chain amino acid ABC transporter permease
BP0621	2	885	885	branched-chain amino acid ABC transporter permease
BP0622	4	1209	1209	leu/Ile/val-binding protein
BP0624	2	1494	1494	substrate-CoA ligase
BP0625	1	1176	1176	acyl-CoA dehydrogenase
BP0627	2	786	786	enoyl-CoA hydratase/isomerase
BP0628	3	975	975	pyruvate dehydrogenase component E1 subunit beta
BP0629 (pdhA)	2	972	972	pyruvate dehydrogenase component E1 subunit alpha
BP0633	2	993	993	exported protein
BP0634	2	1149	1149	acyl-CoA dehydrogenase
BP0636	3	1155	1155	hypothetical protein
BP0637	2	402	402	hypothetical protein
BP0638	1	396	396	hypothetical protein
BP0639	1	393	393	hypothetical protein
BP0640	3	1161	1161	acyl-CoA dehydrogenase
BP0641	1	972	978	exported protein
BP0643	3	891	891	LysR family transcriptional regulator
BP0642	1	1149	1149	hypothetical protein
x 48	1	669	669
BP0649	2	972	972	exported protein
BP0650	1	963	963	LysR family transcriptional regulator
BP0654	3	1020	1020	exported protein
BP0655	2	1173	1173	acetylornithine deacetylase
BP0656	2	675	675	hypothetical protein
BP0657	1	429	429	endoribonuclease
BP0659	1	984	984	zinc-binding dehydrogenase
BP0660	1	945	945	LysR family transcriptional regulator
BP0662	2	780	780	enoyl-CoA hydratase
x 49	2	765	765
BP0664	1	1071	1071	exported protein
BP0665	1	981	981	thymidine diphosphoglucose 4,6-dehydratase
BP0667	3	489	489	AsnC family transcription regulator
BP0670	2	1803	1803	acyl-CoA dehydrogenase
BP0672	6	2190	2190	acetyl-CoA synthetase
BP0673	2	798	798	hypothetical protein
BP0674	2	837	837	transcriptional regulator
BP0678 (prfA)	3	1083	1083	peptide chain release factor 1
BP0680	3	327	327	glutaredoxin
BP0681	2	561	561	3-octaprenyl-4-hydroxybenzoate carboxy-lyase
BP0683	2	996	996	4,5-dihydroxyphthalate decarboxylase
x 50	1	420	420
x 51	3	867	867
BP0692	4	1284	1287	cytochrome C
BP0693	3	927	927	HPr kinase/phosphorylase
BP0694 (rpoP)	2	465	465	nitrogen regulatory IIA protein
x 52	1	222	222
BP0697	2	789	792	ABC transporter ATP-binding protein
BP0698	3	621	621	exported protein
BP0699	2	630	630	exported protein
BP0700	3	609	609	hydrolase
BP0701	3	990	990	hypothetical protein
BP0706	2	1287	1287	membrane protein
BP0707	1	300	309	hypothetical protein
BP0708	3	666	666	membrane protein
BP0709 (aspS)	4	1788	1791	aspartate--tRNA ligase
BP0710	3	861	861	endonuclease/exonuclease/phosphatase family protein
BP0712	2	885	885	membrane protein
x 54	2	450	450
x 55	2	909	909
BP0721	3	1380	1380	aminotransferase
BP0722	4	1398	1398	amidase
BP0723	4	1653	1653	ABC transporter ATP-binding protein
BP0725	1	942	942	ABC transporter permease
BP0727	3	816	816	transcriptional regulator
BP0745	2	795	795	transcriptional regulator
BP0746 (proB)	3	1137	1137	glutamate 5-kinase
BP0747 (obgE)	1	1134	1134	GTPase Obg
BP0748 (rpmA)	1	261	261	50S ribosomal protein L27
BP0749 (rplU)	1	312	312	50S ribosomal protein L21
BP0750	2	1149	1149	hypothetical protein
BP0752	4	867	867	LysR family transcriptional regulator
BP0753 (hyuA)	3	2049	2049	hydantoin utilization protein A
BP0754 (hyuB)	5	1998	1998	hydantoin utilization protein B
BP0757 (gabD)	2	1482	1482	succinate-semialdehyde dehydrogenase
BP0758 (cyaC)	2	558	558	cyclolysin-activating lysine-acyltransferase
BP0760 (cyaA)	5	5121	5121	bifunctional hemolysin-adenylate cyclase
BP0762 (cyaD)	2	1323	1326	cyclolysin secretion protein CyaD
BP0763 (cyaE)	3	1425	1425	cyclolysin secretion protein CyaE
BP0764 (cyaX)	1	909	909	LysR family transcriptional regulator
BP0765	4	915	915	extracellular solute-binding protein
BP0767 (gltK)	4	684	684	glutamate/aspartate ABC transporter permease
BP0768 (gltL)	2	744	744	glutamate/aspartate ABC transporter ATP-binding protein
BP0769	4	861	861	aminotransferase
BP0771	3	957	957	exported protein
BP0772 (fabG)	3	753	753	acetoacetyl-CoA reductase
BP0775	2	1020	1023	hypothetical protein
BP0776	2	723	723	GntR family transcriptional regulator
BP0779	3	1119	1119	hypothetical protein
BP0780	3	783	783	membrane protein
BP0782	3	1098	1098	exported protein
BP0783	5	927	927	dioxygenase
x 56	1	165	165
BP0789 (ilvI)	4	1716	1716	acetolactate synthase large subunit
BP0790 (ilvH)	2	492	492	acetolactate synthase small subunit
BP0791 (ilvC)	2	1017	1017	ketol-acid reductoisomerase
BP0792 (pssA)	2	780	780	CDP-diacylglycerol--serine O-phosphatidyltransferase
BP0793	3	519	528	lipoprotein
BP0794 (rpsO)	1	270	270	30S ribosomal protein S15
BP0795 (pnp)	8	2160	2166	polyribonucleotide nucleotidyltransferase
BP0800	2	978	978	zinc-binding dehydrogenase
BP0805	2	801	801	transcriptional regulator
BP0806	5	1233	1233	methylaspartate ammonia-lyase
BP0808	3	1389	1389	hypothetical protein
x 58	2	375	375
BP0814	4	891	891	LysR family transcriptional regulator
BP0815 (metC)	2	1152	1152	cystathionine beta-lyase
BP0817	4	972	975	exported protein
BP0818	7	2085	2091	hypothetical protein
BP0820	1	1335	1335	hypothetical protein
BP0822 (hyuA)	3	2073	2073	hydantoin utilization protein A
BP0823	2	648	648	transcriptional regulator
BP0824	3	453	453	azurin
x 59	2	357	357
BP0832	2	702	702	LysR family transcriptional regulator
x 60	4	804	804
BP0834	4	816	816	DNA repair exonuclease
BP0836	2	435	435	exported protein
BP0835	2	804	804	membrane protein
BP0837	2	435	435	hypothetical protein
BP0841 (nuoA)	2	360	360	NADH-quinone oxidoreductase subunit A
BP0842 (nuoB)	1	477	477	NADH-quinone oxidoreductase subunit B
BP0843 (nuoC)	2	624	624	NADH-quinone oxidoreductase subunit C
BP0844 (nuoD)	3	1257	1257	NADH-quinone oxidoreductase subunit D
BP0845 (nuoE)	2	495	495	NADH-quinone oxidoreductase subunit E
BP0846 (nuoF)	2	1368	1368	NADH-quinone oxidoreductase subunit F
BP0847 (nuoG)	4	2328	2328	NADH-quinone oxidoreductase subunit G
BP0848 (nuoH)	2	1074	1074	NADH-quinone oxidoreductase subunit H
BP0849 (nuoI)	2	489	489	NADH-quinone oxidoreductase subunit I
BP0850 (nuoJ)	2	648	648	NADH-quinone oxidoreductase subunit J
BP0851 (nuoK)	2	309	309	NADH-quinone oxidoreductase subunit K
BP0852 (nuoL)	4	2013	2016	NADH-quinone oxidoreductase subunit L
BP0853 (nuoM)	3	1503	1503	NADH-quinone oxidoreductase subunit M
BP0854 (nuoN)	3	1485	1485	NADH-quinone oxidoreductase subunit N
BP0855	2	330	330	membrane protein
BP0857 (bfrE)	1	2271	2271	TonB-dependent receptor for iron transport
BP0858	2	519	519	GnaT-family acetyltransferase
BP0859 (fabG)	12	777	777	3-ketoacyl-ACP reductase
BP0860	3	1791	1791	acetolactate synthase large subunit
BP0861	4	981	981	exported protein
BP0862	2	918	918	LysR family transcriptional regulator
BP0863 (serB)	3	861	861	phosphoserine phosphatase
BP0873 (tpm)	3	660	660	thiopurine S-methyltransferase
BP0874 (vir-18)	2	153	156	vir-repressed protein
BP0875	3	168	168	exported protein
BP0878	4	1302	1302	phospholipase
x 61	1	549	549
BP0882	2	1353	1353	hypothetical protein
x 62	1	249	249
BP0886	3	876	876	hypothetical protein
BP0888	5	792	792	GntR family transcriptional regulator
BP0889 (accC)	4	1371	1371	acetyl-CoA carboxylase biotin carboxylase subunit
BP0900	4	819	828	oxidoreductase
BP0902	2	213	213	membrane protein
BP0901	3	981	981	oxidoreductase
BP0903	2	1182	1182	membrane protein
BP0904 (pphA)	9	735	735	serine/threonine protein phosphatase 1
BP0905 (mrcA)	3	2613	2613	penicillin-binding protein 1A
BP0906	3	1914	1914	peptidase
BP0908	2	510	510	hypothetical protein
BP0945 (serC)	2	1134	1134	phosphoserine aminotransferase
BP0946 (pheA)	3	1086	1086	bifunctional chorismate mutase/prephenate dehydratase
BP0947 (tyrA)	2	900	900	prephenate dehydrogenase
BP0948 (aroA)	2	1329	1329	3-phosphoshikimate 1-carboxyvinyltransferase
BP0949 (cmk)	3	672	672	cytidylate kinase
BP0950 (rpsA)	3	1713	1716	30S ribosomal protein S1
BP0951 (ihfB)	2	360	360	integration host factor subunit beta
BP0952	3	315	315	membrane protein
BP0954 (rfaE)	2	942	942	ADP-heptose synthase
BP0960	5	924	924	histone deacetylase family protein
BP0961 (etfB)	3	750	750	electron transfer flavoprotein subunit beta
BP0965	3	642	642	antioxidant protein
BP0966 (sbp)	2	1035	1035	sulfate-binding protein
x 66	2	783	792
BP0969 (cysA)	4	1065	1065	sulfate/thiosulfate transporter ATP-binding protein
BP0970A (cysD)	3	1710	1710	sulfate adenylyltransferase subunit 2
BP0972	2	1275	1275	hypothetical protein
BP0973	2	381	381	membrane protein
BP0974	2	873	873	membrane protein
BP0975 (rplS)	3	381	381	50S ribosomal protein L19
BP0982	3	732	732	RNA pseudouridylate synthase
BP0991	2	627	627	two component system response regulator
BP0992	2	1755	1755	tw-component sensor kinase
BP0993 (aceE)	5	2706	2709	pyruvate dehydrogenase component E1
BP0999 (tktA)	4	2037	2037	transketolase
BP1000 (gap)	3	1011	1011	glyceraldehyde-3-phosphate dehydrogenase
BP1001 (pgk)	2	1194	1194	phosphoglycerate kinase
BP1004	2	939	939	phosphate acetyltransferase
BP1010	2	486	486	acetyltransferase
BP1011 (cbpA)	4	939	939	curved DNA-binding protein
BP1012	3	318	318	hypothetical protein
BP1016	3	336	336	exported protein
BP1017	4	861	861	peptidase
BP1018	2	282	282	hypothetical protein
BP1022 (flhD)	2	324	324	flagellar transcriptional activator FlhD
BP1024 (motA)	2	876	876	flagellar motor protein MotA
x 68	2	294	294
BP1038 (corC)	2	888	888	magnesium and cobalt efflux protein
BP1039	3	474	474	endoribonuclease
BP1040	3	1023	1023	PhoH-like protein
BP1041	2	1428	1428	tRNA-2-methylthio-N(6)-dimethylallyladenosine synthase
x 70	1	231	231
BP1046 (secD)	5	1881	1881	protein translocase subunit SecD
BP1047	1	345	345	secreted protein
BP1050 (queA)	3	1044	1044	S-adenosylmethionine--tRNA ribosyltransferase-isomerase
BP1051	2	1437	1437	D-alanyl-D-alanine carboxypeptidase
x 71	1	423	423
BP1056	2	717	717	membrane protein
BP1059	3	360	360	hypothetical protein
BP1060 (ubiD)	4	1560	1560	3-octaprenyl-4-hydroxybenzoate carboxy-lyase
BP1061	2	831	831	transglycosylase
BP1062	4	1155	1155	aminotransferase
BP1069 (pstA)	3	858	858	phosphate ABC transporter permease PstA
BP1070 (pstC)	3	1014	1017	phosphate ABC transporter permease PstC
BP1071 (pstS)	4	1041	1041	phosphate ABC transporter substrate-binding protein PstS
BP1072 (ppk)	4	2082	2082	polyphosphate kinase
BP1073 (ppx)	2	1494	1494	exopolyphosphatase
x 72	2	111	111
BP1074	2	795	795	hypothetical protein
BP1076 (folP)	3	843	843	dihydropteroate synthase
BP1077 (ftsH)	3	1887	1890	ATP-dependent zinc metalloprotease FtsH
BP1078 (rrmJ)	3	633	633	rRNA large subunit methyltransferase E
x 74	1	243	243
x 75	1	159	159
BP1098 (livF)	2	816	816	ABC transporter ATP-binding protein
BP1099	3	1866	1866	long-chain fatty-acid--CoA ligase
BP1100	3	633	633	TetR family transcriptional regulator
x 76	2	969	969
BP1103	4	756	756	short chain dehydrogenase
x 77	4	882	882
BP1105 (recJ)	4	1737	1737	single-stranded-DNA-specific exonuclease
BP1108 (lolD)	3	696	696	lipoprotein releasing system ATP-binding protein
BP1109	2	828	828	deoxyribonuclease
BP1121 (aceE)	3	2697	2697	pyruvate dehydrogenase subunit E1
BP1122	2	489	489	AsnC family transcription regulator
BP1127	2	1134	1134	hypothetical protein
BP1128 (fabG)	4	759	759	3-oxoacyl-ACP reductase
BP1144 (tex)	4	2376	2376	transcription accessory protein
BP1145	4	2076	2076	ATP-dependent helicase
BP1146	2	849	849	outer membrane protein assembly factor
BP1148	2	756	756	hypothetical protein
BP1149 (phbC)	4	1638	1638	poly-beta-hydroxybutyrate polymerase
BP1152	3	537	537	exported protein
BP1154	5	846	846	membrane protein
BP1155	4	1380	1380	4Fe-4S binding domain-containing protein
BP1159	3	855	855	2-pyrone-4,6-dicarboxylic acid hydrolase
BP1160	2	963	966	lipoprotein
BP1161	2	1125	1125	racemase
BP1162	2	879	879	LysR family transcriptional regulator
BP1163	2	780	780	short-chain dehydrogenase
BP1164	7	1422	1461	membrane protein
BP1165	2	1698	1698	sodium/solute symporter
BP1165A	1	123	123	membrane protein
BP1169	2	918	918	oxidoreductase
BP1170	2	954	954	exported protein
BP1171	2	579	579	hypothetical protein
x 78	2	417	417
BP1175	1	354	354	exported protein
x 79	3	165	165
BP1180	2	936	936	LysR family transcriptional regulator
BP1181 (glnQ)	3	738	738	amino acid ABC transporter ATP-binding protein
BP1182	3	690	690	amino acid ABC transporter permease
BP1183	3	690	690	amino acid ABC transporter permease
BP1184	2	717	717	amino acid ABC transporter substrate-binding protein
BP1185 (aspC)	3	1203	1203	aspartate aminotransferase
BP1186	2	681	681	hypothetical protein
BP1188	2	885	885	hypothetical protein
BP1189	2	429	429	lipoprotein
BP1190	2	447	447	hypothetical protein
BP1191	3	906	906	RNA polymerase sigma factor SigJ
BP1192	2	327	327	exported protein
BP1193	3	219	219	hypothetical protein
BP1194	2	618	618	hypothetical protein
BP1195	2	342	342	ferredoxin
BP1196	4	1155	1155	exported protein
BP1197 (btr)	2	729	729	transcriptional regulatory protein
BP1204	3	831	831	hypothetical protein
BP1205	3	453	453	hypothetical protein
BP1208	3	957	957	exported protein
BP1212	3	516	516	exported protein
BP1213	3	630	630	membrane protein
BP1217 (ccrB)	2	381	387	fluoride ion transporter CrcB
BP1219	2	864	864	phytoene synthase
BP1220	3	831	831	phytoene synthase
BP1221 (dadX)	3	1128	1128	alanine racemase
x 80	6	1239	1248
BP1227 (radA)	3	1362	1362	DNA repair protein RadA
BP1229	2	228	228	exported protein
BP1232 (rpmE2)	2	267	267	50S ribosomal protein L31 type B
BP1233	3	855	855	tryptophan 2,3-dioxygenase
BP1234	1	630	630	kynurenine formamidase
BP1235 (radC)	3	678	678	hypothetical protein
BP1236 (fkpB)	2	477	477	peptidyl-prolyl cis-trans isomerase
BP1237 (ispH)	2	978	978	4-hydroxy-3-methylbut-2-enyl diphosphate reductase
BP1238	2	645	645	glutathione-S-transferase
BP1239	3	336	336	hypothetical protein
BP1240	5	1005	1005	hypothetical protein
BP1242	4	912	912	LysR family transcriptional regulator
BP1248 (rbfA)	2	399	402	ribosome-binding factor A
BP1249 (truB)	2	735	735	tRNA pseudouridine synthase B
BP1251	3	726	726	toxin
BP1252	1	405	405	exported protein
BP1253	3	684	684	exported protein
BP1254 (polA)	4	2715	2715	DNA polymerase I
BP1258 (sdaA)	3	1392	1392	L-serine dehydratase 1
BP1259	3	651	660	hypothetical protein
BP1260 (glnE)	5	2883	2883	bifunctional glutamine-synthetase adenylyltransferase/deadenyltransferase
BP1262 (rho)	4	1257	1257	transcription termination factor Rho
BP1263 (trxA)	3	426	426	thioredoxin 1
BP1264 (parE)	5	2013	2013	DNA topoisomerase IV subunit B
BP1270	3	639	639	glutathione S-transferase
x 82	1	99	99
x 83	1	609	609
x 84	2	357	357
BP1273 (livF)	3	702	702	ABC transporter ATP-binding protein
BP1274 (livG)	2	768	768	ABC transporter ATP-binding protein
BP1275 (livM)	4	1239	1239	leucine/isoleucine/valine ABC transporter permease
BP1280 (proC)	3	834	834	pyrroline-5-carboxylate reductase
BP1283 (ugpE)	3	852	852	sn-glycerol-3-phosphate ABC transporter permease UgpE
BP1284 (ugpC)	3	1089	1089	sn-glycerol-3-phosphate ABC transporter ATP-binding protein UgpC
BP1289	2	378	378	membrane protein
BP1290	3	498	498	hypothetical protein
BP1292	3	816	816	exported protein
BP1293 (lldD)	3	1182	1182	L-lactate dehydrogenase
BP1294 (psd)	3	894	894	phosphatidylserine decarboxylase
BP1295	2	471	471	hypothetical protein
BP1297	2	777	777	lipoate-protein ligase A
BP1298	1	294	294	hypothetical protein
BP1300	2	702	702	glutathione transferase
BP1301	2	501	501	glutathione peroxidase
BP1304	2	336	339	hypothetical protein
BP1306 (arsC)	2	366	366	arsenate reductase
x 85	1	432	432
BP1311	4	405	405	membrane protein
x 86	4	726	726
x 88	2	339	339
BP1315	1	426	426	universal stress family protein
BP1318	2	507	507	membrane protein
BP1320	2	804	816	hypothetical protein
x 89	5	1920	1920
x 91	4	384	384
BP1327 (glgX)	4	2121	2121	glycosyl hydrolase
BP1328 (glgB)	5	2196	2196	1,4-alpha-glucan-branching protein
x 92	3	1533	1533
x 93	3	213	213
BP1342	3	633	633	hypothetical protein
x 94	1	444	444
BP1346	5	906	906	LysR family transcriptional regulator
BP1347	3	579	579	reductase
BP1349	1	690	690	GntR family transcriptional regulator
x 95	3	1443	1443
BP1352	1	798	798	hypothetical protein
BP1353	2	1194	1194	hypothetical protein
BP1354	2	963	963	exported protein
BP1356 (leuD)	2	609	609	3-isopropylmalate dehydratase small subunit
BP1358	2	996	996	exported protein
BP1359	2	1179	1179	mandelate racemase
x 96	1	264	264
x 98	1	777	777
BP1371 (flgM)	2	291	291	negative regulator of flagellin synthesis
BP1372 (flgA)	3	747	747	flagellar basal body P-ring biosynthesis protein FlgA
BP1373 (flgB)	4	408	408	flagellar basal-body rod protein FlgB
BP1374 (flgC)	3	420	420	flagellar basal body rod protein FlgC
BP1375 (flgD)	4	705	705	flagellar basal body rod modification protein
BP1377 (flgF)	2	765	765	flagellar basal body rod protein FlgF
BP1378 (flgG)	2	786	786	flagellar basal body rod protein FlgG
BP1379 (flgH)	3	690	690	flagellar basal body L-ring protein
BP1380 (flgI)	6	1134	1134	flagellar basal body P-ring protein
BP1382 (flgK)	3	1647	1647	flagellar hook-associated protein FlgK
BP1390 (fliQ)	2	270	270	flagellar biosynthetic protein FliQ
BP1391 (fliP)	2	792	792	flagellar biosynthesis protein FliP
BP1392 (fliO)	2	342	342	flagellar protein FliO
BP1393 (fliN)	1	501	522	flagellar motor switch protein FliN
BP1394 (fliM)	3	1011	1011	flagellar motor switch protein FliM
BP1395 (fliL)	3	549	549	flagellar protein FliL
BP1399 (fliJ)	3	435	447	flagellar protein FliJ
BP1402 (fliG)	2	1011	1011	flagellar motor switch protein FliG
BP1403 (fliF)	3	1674	1677	flagellar MS-ring protein
BP1404 (fliE)	2	333	333	flagellar hook-basal body complex protein FliE
BP1405	2	396	396	hypothetical protein
BP1408 (fliT)	1	381	381	flagellar protein FliT
BP1409 (fliS)	2	429	429	flagellar protein FliS
BP1410 (fliD)	3	1374	1374	flagellar hook-associated protein FliD
BP1411 (flaG)	3	363	378	flagellar protein
BP1414 (cvpA)	2	489	489	colicin V production protein
x 99	2	222	222
BP1418 (map)	2	822	822	methionine aminopeptidase
BP1419 (rpsB)	1	747	750	30S ribosomal protein S2
BP1420 (tsf)	3	879	879	elongation factor Ts
BP1421 (pyrH)	3	717	717	uridylate kinase
BP1422 (frr)	1	561	561	ribosome recycling factor
BP1423 (uppS)	2	765	765	isoprenyl transferase
BP1424 (cdsA)	3	858	858	phosphatidate cytidylyltransferase
BP1426	5	1335	1335	membrane protein
BP1427	5	2337	2337	outer membrane protein assembly factor
BP1428	1	564	564	outer membrane protein
BP1430 (fabZ)	4	456	456	3-hydroxymyristoyl-ACP dehydratase
BP1431 (lpxA)	3	795	795	acyl-[acyl-carrier-protein]--UDP-N- acetylglucosamine O-acyltransferase
BP1432 (lpxB)	3	1182	1182	lipid-A-disaccharide synthase
BP1433 (rnhB)	2	606	606	ribonuclease HII
BP1434	2	774	774	RNA methyltransferase
BP1435	2	828	828	phosphoenolpyruvate synthase regulatory protein
BP1436 (ppsA)	4	2364	2364	phosphoenolpyruvate synthase
BP1444	3	351	351	hypothetical protein
BP1445	4	1155	1155	acyl-CoA dehydrogenase
BP1446	4	1173	1173	enoly-CoA hydratase
BP1448	2	438	438	hypothetical protein
BP1452 (carA)	2	1155	1155	carbamoyl phosphate synthase small subunit
BP1455 (gpmB)	2	645	645	phosphoglycerate mutase
x 100	4	1026	1026
BP1462 (aroC)	3	1062	1062	chorismate synthase
BP1463	2	837	837	lipoprotein
BP1464 (mobB)	2	543	543	molybdopterin-guanine dinucleotide biosynthesis protein B
BP1465 (moeA)	3	1293	1293	molybdopterin biosynthesis protein
BP1466 (mobA)	3	594	594	molybdenum cofactor guanylyltransferase
BP1467	2	1098	1098	iron sulfur binding protein
BP1468	2	561	561	hypothetical protein
BP1469	2	681	681	hypothetical protein
BP1471	4	630	630	hypothetical protein
x 101	2	210	210
BP1472 (fdhA)	6	2970	2970	formate dehydrogenase large subunit
BP1474	2	234	234	lipoprotein
BP1475 (fdhC)	4	1158	1158	formate dehydrogenase subunit C
BP1476	2	375	375	exported protein
BP1479	2	705	705	ABC transporter ATP-binding protein
BP1480	2	819	819	exported protein
BP1481 (leuC)	2	1404	1404	3-isopropylmalate dehydratase large subunit
BP1482 (leuD)	2	651	651	3-isopropylmalate dehydratase small subunit
BP1483 (leuB)	2	1077	1077	3-isopropylmalate dehydrogenase
BP1484 (asd)	3	1131	1131	aspartate-semialdehyde dehydrogenase
BP1496	4	777	777	two component system response regulator
BP1497 (thrS)	5	1950	1950	threonine--tRNA ligase
BP1498 (infC)	3	495	495	translation initiation factor IF-3
BP1500	3	399	399	PTS system sugar transporter subunit IIA
BP1501 (ptsH)	3	270	270	phosphocarrier protein HPr
BP1502 (ptsI)	2	1695	1695	phosphoenolpyruvate-protein phosphotransferase
x 102	3	201	201
BP1505	2	951	951	ornithine cyclodeaminase
BP1507	4	921	921	extracellular solute-binding protein
BP1508	3	642	642	binding-protein-dependent transport system inner membrane protein
BP1509	2	672	672	binding-protein-dependent transport system inner membrane protein
BP1513	3	1191	1200	formate dehydrogenase
BP1514	3	327	339	hypothetical protein
BP1516 (fmdA)	5	1227	1242	formamidase
BP1517	2	1131	1131	LuxR family transcriptional regulator
BP1519 (fba)	2	1065	1065	fructose-1,6-bisphosphate aldolase
BP1520	1	447	447	hypothetical protein
BP1521 (hemH)	2	882	882	phosphoribosylaminoimidazole-succinocarboxamide synthase
BP1522	1	174	174	hypothetical protein
BP1523	2	402	402	DNA-binding protein
BP1524	2	237	237	membrane protein
BP1525	2	480	480	membrane protein
BP1526 (purE)	2	516	516	5-(carboxyamino)imidazole ribonucleotide mutase
BP1527 (purK)	4	1191	1191	5-(carboxyamino)imidazole ribonucleotide synthase
BP1528	2	1053	1053	hypothetical protein
BP1529	2	1023	1023	extracellular solute-binding protein
BP1530	3	837	837	transcriptional regulator
BP1531	4	906	906	arginase
BP1532	3	792	792	amino acid-binding periplasmic protein
BP1533	3	693	693	binding-protein-dependent transport system inner membrane protein
BP1536	2	444	444	hypothetical protein
BP1537 (gcdH)	2	1194	1194	glutaryl-CoA dehydrogenase
BP1538 (ilvG)	4	1695	1698	thiamine pyrophosphate protein
BP1539	3	888	888	LysR family transcriptional regulator
BP1540 (xerD)	2	933	933	tyrosine recombinase XerD
BP1541	2	528	528	hypothetical protein
BP1542	3	579	579	hypothetical protein
BP1546	2	1203	1203	membrane protein
x 103	2	147	147
BP1575 (glnQ)	3	729	729	glutamine ABC transporter ATP-binding protein
BP1577 (rpoZ)	2	204	204	DNA-directed RNA polymerase subunit omega
BP1578 (gmk)	2	633	633	guanylate kinase
BP1579	3	918	918	cytochrome C
BP1582	2	600	600	exported protein
BP1584	2	285	285	DNA-binding protein
BP1585	1	129	129	hypothetical protein
BP1586	2	156	156	hypothetical protein
BP1588 (rph)	2	738	753	ribonuclease PH
BP1589	4	1377	1377	hypothetical protein
BP1604	4	1671	1671	binding-protein-dependent transport system inner membrane protein
BP1605	2	1050	1050	iron binding protein
BP1606 (fpr)	2	777	777	ferredoxin--NADP reductase
BP1607	3	903	903	LysR family transcriptional regulator
x 106	1	651	651
BP1609 (dkgB)	3	804	804	2,5-diketo-D-gluconate reductase B
x 108	2	375	375
x 110	3	1548	1548
BP1611	3	387	387	translational inhibitor
BP1613	1	954	954	LysR family transcriptional regulator
BP1616 (dps)	1	501	501	DNA-binding protein
x 111	4	1986	1986
BP1619	7	2061	2085	hypothetical protein
x 113	2	786	786
x 114	1	168	168
BP1625 (kpsE)	3	1170	1170	capsule polysaccharide export inner-membrane protein
BP1627 (vipC)	1	891	891	capsular polysaccharide biosynthesis protein
BP1635	5	1626	1629	arylsulfatase
x 116	3	192	198
BP1641	4	969	969	regulatory protein
x 117	2	453	453
BP1643	4	963	969	exported protein
BP1662	3	300	300	DNA-binding protein
x 118	2	171	171
BP1664 (gst)	2	624	624	glutathione S-transferase
BP1666	2	945	945	LysR family transcriptional regulator
BP1665 (tfdA)	1	870	870	alpha-ketoglutarate-dependent 2,4-dichlorophenoxyacetate dioxygenase
BP1667	1	1023	1023	exported protein
BP1668	1	774	774	short-chain dehydrogenase
BP1669 (lldA)	2	1197	1197	lactate dehydrogenase
BP1670	2	951	951	hydrolase
BP1671	1	690	699	short chain dehydrogenase
BP1672 (fabG)	2	756	756	3-oxoacyl-ACP reductase
BP1673	2	993	993	exported protein
BP1674	3	954	954	LysR family transcriptional regulator
BP1675	4	1020	1020	exported protein
x 119	2	1194	1194
x 120	1	189	189
x 121	2	273	273
BP1683	2	351	351	transcriptional regulator
x 122	1	1413	1422
BP1685	2	972	972	exported protein
BP1686	4	714	714	short chain dehydrogenase
BP1687	4	918	918	LysR family transcriptional regulator
BP1691 (phaA)	5	2934	2934	monovalent cation/H+ antiporter subunit A
BP1692 (phaC)	3	345	345	monovalent cation/H+ antiporter subunit C
BP1693 (phaD)	3	1629	1629	monovalent cation/H+ antiporter subunit D
BP1694 (phaE)	2	480	480	monovalent cation/H+ antiporter subunit E
BP1695 (phaF)	2	285	285	monovalent cation/H+ antiporter subunit F
BP1699	4	849	849	hypothetical protein
BP1700 (cumB)	3	507	507	tRNA-specific adenosine deaminase
BP1701 (ldcA)	2	1002	1002	muramoyltetrapeptide carboxypeptidase
BP1703	4	1902	1911	membrane protein
BP1704	3	624	624	membrane protein
BP1706	3	1605	1605	ABC-F family ATPase
BP1707	5	777	777	ABC transporter ATP-binding protein
BP1708	2	999	999	ABC transporter substrate-binding protein
BP1709	2	774	774	ABC transporter permease
BP1719 (surE)	3	759	759	5'-nucleotidase SurE
BP1720 (pcm)	3	774	780	protein-L-isoaspartate O-methyltransferase
BP1723	3	600	612	exported protein
x 123	1	96	96
BP1724	2	750	753	exported protein
BP1725 (rumA)	2	1401	1401	23S rRNA (uracil(1939)-C(5))-methyltransferase RlmD
BP1726	3	399	399	MerR family transcriptional regulator
BP1728	2	729	729	glutaredoxin
BP1730	3	864	864	rRNA large subunit methyltransferase J
BP1731 (ugpQ)	2	750	750	glycerophosphodiester phosphodiesterase
BP1733 (tesA)	4	609	609	acyl-CoA thioesterase
BP1732 (ppiD)	4	1956	1956	peptidyl-prolyl cis-trans isomerase D
BP1737	2	162	162	membrane protein
BP1738	1	201	201	hypothetical protein
BP1739 (cphA)	4	2574	2574	cyanophycin synthetase
BP1740 (cphA)	5	2574	2574	cyanophycin synthetase
x 125	1	216	216
x 126	4	1773	1773
BP1743	3	489	489	hypothetical protein
BP1744	2	1131	1131	hypothetical protein
BP1745	3	885	891	exported protein
BP1750	1	960	960	membrane protein
BP1751 (dfp)	6	1209	1209	bifunctional phosphopantothenoylcysteine decarboxylase/phosphopantothenate synthase
BP1754 (ribF)	4	966	966	bifunctional riboflavin kinase/FMN adenylyltransferase
BP1758	4	1209	1209	fatty acid desaturase
BP1759 (uvrD)	4	2301	2304	DNA helicase II
BP1761	3	1926	1926	ABC transporter ATP-binding protein
BP1763 (dapE)	2	1140	1140	succinyl-diaminopimelate desuccinylase
BP1764 (dapD)	3	822	822	2,3,4,5-tetrahydropyridine-2,6-dicarboxylate N-succinyltransferase
x 127	3	723	723
x 128	1	276	276
BP1768	2	282	282	membrane protein
BP1769	1	321	321	hypothetical protein
BP1770 (cspA)	2	204	204	cold shock protein CspA
BP1771	3	567	567	hypothetical protein
BP1772 (cspA)	1	201	201	cold shock-like protein
BP1773	2	561	564	hypothetical protein
BP1775 (clpP)	1	654	654	ATP-dependent Clp protease proteolytic subunit
BP1777 (lon)	2	2454	2454	Lon protease
BP1780	4	972	972	exported protein
BP1782	5	798	798	enoyl-CoA hydratase/isomerase
BP1783	1	432	432	hypothetical protein
BP1785 (fabG)	4	777	777	3-oxoacyl-ACP reductase
x 130	1	1179	1179
x 132	1	414	414
BP1788 (pcaI)	3	717	717	3-oxoadipate CoA-transferase subunit A
BP1789 (pcaJ)	3	642	642	3-oxoadipate CoA-transferase subunit B
x 133	3	732	732
BP1794 (lexA)	2	651	651	LexA repressor
BP1797 (ptpA)	2	492	492	low molecular weight protein-tyrosine-phosphatase
BP1798	2	513	513	DNA-binding protein
BP1799 (iscS)	3	1212	1212	cysteine desulfurase
BP1801 (iscA)	3	324	324	[Fe-S] cluster formation/repair protein
BP1802 (hscB)	2	513	513	co-chaperone HscB
BP1803 (hscA)	4	1863	1863	chaperone protein HscA
BP1804 (fdx)	2	342	342	ferredoxin, 2Fe-2S
BP1805	2	195	195	hypothetical protein
x 134	1	459	459
BP1813 (pdxA)	3	1056	1056	pyridoxal phosphate biosynthetic protein
BP1814	4	903	903	GntR family transcriptional regulator
BP1815	2	873	873	hypothetical protein
BP1816 (panD)	2	369	369	aspartate 1-decarboxylase
BP1817 (ascD)	2	1047	1047	CDP-6-deoxy-L-threo-D-glycero-4-hexulose-3-dehy drase reductase
BP1818 (dadA)	2	1257	1257	D-amino acid dehydrogenase small subunit
BP1819 (ugpB)	3	1338	1338	glycerol-3-phosphate ABC transporter substrate-binding protein
BP1820	3	957	957	LysR family transcriptional regulator
BP1822	2	360	360	hypothetical protein
BP1823	3	1575	1575	ABC transporter substrate-binding protein
BP1824	2	945	945	binding-protein-dependent transport system inner membrane protein
BP1825	2	831	831	binding-protein-dependent transport system inner membrane protein
BP1826	7	1635	1635	ABC transporter ATP-binding protein
x 136	3	501	501
BP1831	2	498	507	hypothetical protein
BP1834	4	606	606	fimbrial protein
BP1835	3	819	819	exported protein
BP1836 (alaS)	8	2625	2625	alanine--tRNA ligase
BP1837	1	255	255	hypothetical protein
BP1838	3	582	582	exported protein
BP1839 (rpsP)	2	261	261	30S ribosomal protein S16
BP1840 (rimM)	3	624	624	ribosome maturation factor
BP1842	4	1209	1209	class-V aminotransferase
BP1841 (trmD)	3	774	774	tRNA (guanine-N(1)-)-methyltransferase
BP1845	3	1008	1017	hypothetical protein
BP1846	5	1035	1035	exported protein
BP1847 (tmk)	1	627	627	thymidylate kinase
BP1849	5	771	771	hypothetical protein
BP1851	2	738	741	transcriptional regulator
BP1852	4	744	744	glutamine ABC transporter substrate-binding protein
x 137	1	396	396
x 138	1	270	270
BP1857 (gdhA)	6	1290	1290	glutamate dehydrogenase
x 139	3	255	255
BP1859 (amaB)	2	1245	1248	N-carbamoyl-L-amino acid amidohydrolase
BP1860 (ilvG)	4	1710	1734	acetolactate synthase large subunit
BP1862	2	1284	1284	membrane protein
BP1863	4	483	483	membrane protein
BP1864	2	987	987	exported protein
x 140	1	1005	1005
x 141	1	249	249
x 142	2	324	324
BP1875	2	795	795	hypothetical protein
BP1876 (bvgR)	4	876	876	regulatory protein BvgR
x 143	3	438	447
BP1881 (fimB)	2	735	735	chaperone protein FimB/FhaD
BP1882 (fimC)	3	2622	2622	outer membrane usher protein FimC
BP1883 (fimD)	4	1128	1131	fimbrial adhesin
x 144	3	408	408
x 145	1	138	138
BP1886	3	501	501	membrane protein
BP1887	3	975	975	exported protein
x 146	2	819	819
BP1890	3	492	492	membrane protein
BP1891	3	966	966	exported protein
x 148	1	960	960
BP1894	2	513	513	hypothetical protein
BP1895 (oplaH)	6	3624	3624	5-oxoprolinase
BP1899	3	759	759	transcriptional regulator
BP1900	4	993	993	exported protein
BP1902 (suhB)	3	783	783	inositol monophosphatase
BP1903	2	1587	1587	membrane protein
BP1904 (uppP)	3	864	870	undecaprenyl-diphosphatase
BP1906 (ppiB)	2	642	642	peptidyl-prolyl cis-trans isomerase B
BP1909	2	645	645	DNA-3-methyladenine glycosylase
BP1916	2	315	315	hypothetical protein
BP1917	4	942	942	3-hydroxyacyl-CoA dehydrogenase
BP1918	2	525	525	membrane protein
BP1919	3	1269	1269	membrane protein
BP1920	4	984	984	exported protein
BP1922	6	804	804	L-aspartate dehydrogenase
BP1923	4	768	768	short chain dehydrogenase
BP1924	4	639	639	TetR family transcriptional regulator
BP1925	2	954	954	LysR family transcriptional regulator
BP1926	2	1125	1125	extracellular solute-binding protein
x 149	2	1332	1332
BP1929	3	804	804	ABC transporter permease
BP1930	3	1092	1092	ABC transporter ATP-binding protein
x 151	1	705	705
BP1933	8	2121	2121	pimeloyl-CoA synthetase
BP1934	4	957	957	exported protein
BP1936	1	477	477	hypothetical protein
BP1937	2	336	336	hypothetical protein
BP1938	2	450	450	hypothetical protein
BP1939	2	300	300	ArsR family transcriptional regulator
BP1941	2	639	651	membrane protein
BP1942 (hmsR)	4	1260	1260	N-glycosyltransferase
BP1944 (hmsH)	5	1986	1986	hemin storage protein
BP1945	2	237	237	membrane protein
x 152	2	258	258
x 153	2	159	159
x 154	1	144	144
BP1958	2	618	618	isochorismatase
BP1970 (pgm)	7	1422	1428	phosphoglucomutase
BP1972 (srpH)	3	954	954	serine acetyltransferase
BP1974	1	825	825	NAD-dependent protein deacetylase
BP1976 (gabD)	3	1470	1470	succinate-semialdehyde dehydrogenase
BP1977 (goaG)	4	1266	1266	4-aminobutyrate transaminase
BP1979	4	900	900	hypothetical protein
BP1980	3	2094	2094	ATP-dependent DNA helicase
x 156	3	690	690
BP1982	3	639	639	nuclease
BP1983	2	2250	2250	extracellular solute-binding protein
BP1984	3	978	978	oligopeptide transport system permease
BP1985	3	1452	1458	oligopeptide transport integral membrane protein
BP1986	4	1677	1677	ABC transporter ATP-binding protein
BP1990	5	819	819	membrane protein
BP1991	2	177	177	membrane protein
BP1992	3	525	531	membrane protein
BP1993	4	444	444	exported protein
BP1994	5	477	477	exported protein
BP1997	3	1350	1350	hypothetical protein
x 157	2	486	486
BP2004	3	1392	1392	response regulator
BP2005	2	696	696	lipoprotein
BP2007	3	705	705	ECF-family RNA polymerase sigma factor
BP2009	3	411	411	cytochrome c
BP2010 (efp)	2	558	558	elongation factor P
BP2011	6	1113	1113	hypothetical protein
BP2012	3	1203	1203	hypothetical protein
BP2014 (acnA)	5	2700	2706	aconitate hydratase
BP2015	3	603	603	lipoprotein
BP2022	2	675	675	exonuclease
BP2023	1	387	387	hypothetical protein
BP2024	2	291	291	hypothetical protein
BP2025	2	300	300	hypothetical protein
BP2026	2	903	903	integral membrane protein
BP2027	4	771	771	integral membrane protein
x 158	2	627	627
x 159	2	354	354
BP2037	1	273	273	hypothetical protein
BP2040	2	396	396	membrane protein
BP2041 (proA)	2	1260	1260	gamma-glutamyl phosphate reductase
BP2046	2	513	513	MarR family transcriptional regulator
BP2056	2	858	858	binding-protein-dependent transport protein
BP2057	4	1263	1263	ABC transporter ATP-binding protein
BP2058	2	375	375	tautomerase
x 160	2	624	627
x 161	5	945	945
BP2068	5	975	975	exported protein
x 162	1	153	153
BP2070	2	795	795	ABC transporter ATP-binding protein
BP2072	3	591	591	lipoprotein
BP2074	2	375	375	DNA-binding protein
BP2076	6	3231	3231	efflux system transmembrane protein
x 163	2	681	681
BP2079 (acpS)	2	462	462	holo-ACP synthase
BP2082 (pgsA)	2	573	573	CDP-diacylglycerol--glycerol-3-phosphate 3-phosphatidyltransferase
x 164	4	975	975
x 165	2	342	342
BP2089	3	873	873	ABC transporter permease
BP2092	2	528	528	hypothetical protein
BP2093	2	810	813	enoyl-CoA hydratase/isomerase-like protein
BP2095	2	315	315	ferredoxin
BP2098	2	1320	1320	acyl-CoA ligase
BP2099	6	1197	1197	thiolase
BP2107	2	405	405	hypothetical protein
BP2108	4	1227	1236	membrane protein
BP2109	3	447	447	membrane protein
BP2110	2	783	783	exodeoxyribonuclease III
x 166	2	576	576
x 167	2	795	795
BP2115	3	855	855	hypothetical protein
BP2116	2	972	972	exported protein
x 169	3	177	177
BP2124	3	1014	1014	hypothetical protein
BP2125	4	906	906	LysR family transcriptional regulator
BP2125A	2	345	345	exported protein
BP2126	1	459	459	oxidoreductase subunit
BP2131	1	609	609	hypothetical protein
BP2132	4	396	396	hypothetical protein
BP2139	2	594	594	lipoprotein
BP2140	3	930	930	membrane protein
BP2142	2	681	681	GntR family transcriptional regulator
x 170	4	1620	1620
BP2145	8	372	372	ArsR family transcriptional regulator
BP2147	3	480	480	exported protein
BP2148	2	180	180	hypothetical protein
BP2149	2	975	975	AraC family transcriptional regulator
BP2150	3	357	357	hypothetical protein
BP2153	3	1296	1296	exported protein
x 171	2	357	357
x 172	1	459	459
BP2156	4	651	651	hypothetical protein
BP2168	2	144	144	outer membrane protein
x 173	1	678	678
BP2170	4	663	666	cytochrome C oxidase subunit
BP2171	2	177	177	cytochrome C oxidase subunit CcoQ
BP2174	3	153	153	lipoprotein
BP2175	2	240	240	inner membrane protein
BP2177	6	501	501	hypothetical protein
BP2178	3	924	924	ABC transporter ATP-binding protein
BP2179	3	762	762	ABC transporter permease
BP2180	3	1086	1086	hypothetical protein
x 174	2	99	99
BP2183	2	300	300	hypothetical protein
BP2184 (rpoD)	2	2283	2283	RNA polymerase sigma factor RpoD
BP2186 (rpsU)	1	213	213	30S ribosomal protein S21
BP2187	3	540	540	transferase
BP2189 (hisZ)	3	1158	1158	ATP phosphoribosyltransferase regulatory subunit
BP2190 (hflC)	3	900	900	inner membrane-anchored protein HflC
BP2192 (hflX)	3	1107	1107	GTPase HflX
BP2193 (hfq)	2	237	237	RNA-binding protein Hfq
BP2194 (his1)	2	1071	1071	histidinol-phosphate aminotransferase
BP2195 (engA)	3	1356	1356	GTPase Der
BP2197	2	639	639	membrane protein
BP2198 (hisS)	4	1305	1305	histidine--tRNA ligase
BP2199 (ispG)	2	1296	1296	4-hydroxy-3-methylbut-2-en-1-yl diphosphate synthase (flavodoxin)
BP2200	1	507	507	membrane protein
BP2201	3	1149	1149	23S rRNA (adenine(2503)-C(2))-methyltransferase RlmN
BP2202 (ndk)	2	426	426	nucleoside diphosphate kinase
BP2204	2	762	762	outer membrane (scaffolding) protein
x 175	1	261	261
x 176	3	717	717
BP2210	3	1290	1290	D-amino acid dehydrogenase small subunit
BP2211	3	438	438	DNA-binding protein
BP2212 (fhp)	4	1209	1209	nitric oxide dioxygenase
BP2216	2	546	546	MarR family transcriptional regulator
BP2218	3	1341	1341	aminotransferase
BP2219	2	1005	1005	cell surface protein
BP2227	1	429	429	anti-sigma factor
BP2229	6	2487	2493	inner membrane transport protein
BP2228 (alr)	4	1164	1164	alanine racemase
BP2230	3	2022	2022	regulator
BP2231	3	1188	1188	exported protein
x 179	1	201	201
BP2233	2	699	699	hypothetical protein
BP2234 (brpL)	1	603	603	RNA polymerase sigma factor
BP2236 (bscW)	5	399	399	hypothetical protein
BP2237 (bscU)	4	1050	1050	type III secretion protein
BP2238 (bscT)	2	801	801	type III secretion protein
BP2239 (bscS)	2	267	267	type III secretion protein
BP2240 (bscR)	1	672	672	type III secretion system protein
BP2241 (bscQ)	3	1080	1080	type III secretion protein
BP2243 (bscP)	3	549	549	hypothetical protein
BP2244 (bscO)	2	510	510	type III secretion protein
BP2245 (bscN)	3	1335	1335	type III secretion system ATPase
BP2246 (bscL)	3	639	639	type III secretion system protein
BP2247 (bscK)	3	663	663	hypothetical protein
BP2248 (bscJ)	3	822	825	type III secretion protein
BP2249 (bscI)	4	408	429	type III secretion protein
BP2250 (bcr4)	3	522	528	hypothetical protein
BP2251 (bcrH2)	2	462	462	regulatory protein
BP2253 (bopD)	3	942	942	outer protein D
BP2255	3	276	276	hypothetical protein
BP2256 (bsp22)	2	618	618	secreted protein
BP2257 (bopN)	3	1098	1098	outer protein N
BP2260	2	369	369	hypothetical protein
BP2261 (bcrD)	4	2121	2121	type III secretion pore protein
BP2262 (bscD)	4	1281	1305	type III secretion protein
BP2263 (bscE)	2	300	303	hypothetical protein
BP2264 (bscF)	2	267	267	type III secretion protein
BP2274	5	1023	1023	ABC transporter substrate-binding protein
BP2275	4	831	831	phosphonoacetaldehyde hydrolase
BP2278	2	864	864	transcriptional regulator
BP2279	2	570	570	hypothetical protein
BP2280	4	852	852	sulfurtransferase
BP2283 (qor)	3	990	990	quinone oxidoreductase
BP2285	3	858	858	integral membrane protein
BP2286	2	489	489	MarR family transcriptional regulator
BP2299	2	291	291	hypothetical protein
BP2300	2	1035	1035	acetylpolyamine aminohydrolase
BP2302	2	924	924	membrane protein
BP2303	3	1494	1494	aldehyde dehydrogenase
BP2304	4	933	933	2-hydroxyacid dehydrogenase
BP2305	3	1290	1290	aminotransferase
BP2310 (hemF)	3	912	912	coproporphyrinogen III oxidase
BP2311 (nadD)	3	594	594	nicotinate-nucleotide adenylyltransferase
BP2312	2	387	387	hypothetical protein
BP2314 (maf)	2	624	624	Maf-like protein
BP2318	3	903	903	dehydratase
BP2320	4	1500	1500	inner membrane efflux protein
BP2323	3	765	765	membrane protein
BP2325	5	1155	1155	transferase
BP2329	2	753	753	transferase
BP2332 (dnaE)	5	3492	3492	DNA polymerase III subunit alpha
BP2333	3	927	927	dioxygenase
x 181	4	1935	1938
BP2336	1	273	273	Fe(2+)-trafficking protein
BP2338	3	807	807	transporter
BP2340	7	1656	1659	acyl-CoA dehydrogenase
BP2342	2	660	660	hypothetical protein
BP2344	1	357	357	hypothetical protein
BP2346	2	915	915	inner membrane permease polyamine transport protein
BP2348	5	1104	1104	putrescine ABC transporter substrate-binding protein
BP2350	3	426	426	globin-like protein
BP2352	3	975	987	C4-dicarboxylate ABC transporter substrate-binding protein
BP2353	4	501	501	inner membrane transport protein
x 182	2	537	537
BP2358 (gltA)	3	1311	1311	citrate synthase
BP2359	2	261	261	hypothetical protein
BP2360 (sdhB)	2	717	717	succinate dehydrogenase iron-sulfur subunit
BP2361 (sdhA)	4	1779	1779	succinate dehydrogenase flavoprotein subunit
BP2362 (sdhD)	2	384	384	succinate dehydrogenase hydrophobic membrane anchor protein
BP2363 (sdhC)	2	414	414	succinate dehydrogenase cytochrome B subunit
BP2365 (mdH)	2	990	990	malate dehydrogenase
x 183	1	318	318
x 184	2	483	483
BP2368 (prpC)	4	1203	1203	2-methylcitrate synthase
BP2371 (prpD)	3	1458	1458	2-methylcitrate dehydratase
BP2372	2	471	471	inner membrane protein
BP2374	2	198	198	hypothetical protein
x 185	1	330	330
BP2378	4	522	522	transferase
BP2379	2	915	915	chaperonin
x 186	2	393	399
BP2382	3	480	480	hypothetical protein
BP2383	3	756	756	hypothetical protein
BP2385 (ftsB)	2	357	357	cell division protein FtsB
BP2386 (eno)	3	1287	1287	enolase
BP2387	2	285	285	hypothetical protein
BP2388 (kdsA)	3	858	858	2-dehydro-3-deoxyphosphooctonate aldolase
x 187	3	561	561
BP2393	2	1149	1152	D-aminopeptidase
BP2395	2	921	921	binding-protein-dependent transport permease
BP2396	4	1554	1554	peptide ABC transporter substrate-binding protein
BP2400	2	636	654	coenzyme A transferase subunit
x 189	1	429	429
BP2402	3	450	450	hypothetical protein
BP2403	4	1647	1647	electron transfer flavoprotein-ubiquinone oxidoreductase
BP2404	4	885	885	hypothetical protein
BP2405	3	1149	1158	cytochrome p450 oxidoreductase
BP2406	2	363	363	hypothetical protein
BP2408	3	891	897	integral membrane protein
BP2409	3	1980	1980	acetyl-CoA synthetase
x 190	3	1371	1371
BP2411	3	408	408	hypothetical protein
x 192	3	1545	1545
BP2413	3	660	660	lipoprotein
BP2417	3	1467	1467	oxidoreductase
BP2418	3	1218	1218	ABC transporter substrate-binding protein
BP2420	3	1113	1113	integral membrane protein
BP2419	2	921	921	LysR family transcriptional regulator
BP2423	3	327	327	hypothetical protein
BP2424	3	711	711	integral membrane protein
BP2425	11	954	954	exported protein
BP2426	3	870	870	hypothetical protein
BP2429	3	588	588	hypothetical protein
BP2430 (era)	4	891	891	GTP-binding protein Era
BP2431 (rnc)	2	771	771	ribonuclease III
BP2432 (lep)	3	885	885	signal peptidase I
BP2433 (lepA)	4	1794	1794	elongation factor 4
BP2436	3	510	510	membrane protein
BP2437 (sigE)	2	600	600	RNA polymerase sigma factor RpoE
BP2438	4	501	501	integral membrane protein
BP2440 (acpP)	2	240	240	acyl carrier protein
BP2442 (fabD)	3	936	936	malonyl CoA-acyl carrier protein transacylase
BP2443 (fabH)	2	987	987	3-oxoacyl-ACP synthase III
BP2444	2	1059	1059	phosphate acyltransferase
BP2445 (rpmF)	2	183	183	50S ribosomal protein L32
BP2446	5	630	630	hypothetical protein
BP2447 (maf)	2	600	600	Maf-like protein
BP2449	2	828	828	hydrolase
BP2456 (alcA)	6	1386	1386	alcaligin biosynthesis enzyme
BP2457 (alcB)	3	606	606	alcaligin biosynthesis protein
BP2458 (alcC)	2	1857	1857	alcaligin biosynthesis protein
BP2460 (alcE)	1	1194	1194	iron-sulfur protein
BP2462 (bcr)	5	1224	1224	drug resistance translocase
BP2463 (fauA)	5	2205	2205	ferric alcaligin siderophore receptor
BP2464 (mar)	4	630	660	membrane efflux protein
x 193	3	207	207
BP2465	5	756	756	hypothetical protein
BP2466	1	255	255	hypothetical protein
BP2467	3	516	516	hypothetical protein
BP2468 (vrg-6)	1	318	318	virulence protein
BP2469	2	345	345	hypothetical protein
BP2474 (trxB)	3	960	960	thioredoxin reductase
BP2479	2	273	273	integral membrane protein
x 195	1	99	99
x 196	1	90	90
BP2494	4	1173	1173	hypothetical protein
BP2495	1	543	543	hypothetical protein
BP2496	4	375	375	hypothetical protein
BP2497	7	2751	2751	zinc protease
BP2499 (dnaK)	5	1926	1935	chaperone protein DnaK
BP2500	2	381	381	thioredoxin
BP2501	4	555	555	heat shock protein GrpE
BP2502	4	243	243	hypothetical protein
BP2503 (hemH)	1	1104	1104	ferrochelatase
BP2504 (hrcA)	2	1005	1005	heat-inducible transcription repressor
BP2507 (fur)	1	438	438	ferric ion uptake regulator
BP2508 (omlA)	3	549	549	Outer membrane protein assembly factor BamE
BP2509 (dapB)	4	810	810	4-hydroxy-tetrahydrodipicolinate reductase
BP2510 (murB)	2	1056	1056	UDP-N-acetylenolpyruvoylglucosamine reductase
BP2512	4	1437	1437	hypothetical protein
BP2513	4	987	987	exported protein
BP2514 (purU)	2	849	849	formyltetrahydrofolate deformylase
BP2515 (soxG)	2	600	600	sarcosine oxidase subunit gamma
BP2516 (soxA)	4	2940	2940	sarcosine oxidase subunit alpha
BP2517 (soxD)	1	273	273	sarcosine oxidase subunit delta
BP2518 (soxB)	3	1254	1254	sarcosine oxidase subunit beta
BP2519	3	1026	1026	dipeptidase
BP2520	3	1044	1044	LysR family transcriptional regulator
BP2521	3	1029	1029	dehydrogenase
BP2527	2	846	846	secretory protein
BP2529	3	1317	1317	exported protein
BP2530	2	264	264	integral membrane protein
BP2531 (ecnB)	2	132	132	entericidin B-like bacteriolytic toxin
BP2532	2	696	696	hypothetical protein
BP2533 (ppa)	3	537	537	inorganic pyrophosphatase
BP2534	6	1593	1602	exported protein
BP2535	4	1185	1185	exported protein
BP2538	4	720	720	integral membrane protein
BP2539	3	696	696	integral membrane protein
BP2540 (sucD)	2	882	882	succinyl-CoA ligase subunit alpha
BP2541 (sucC)	2	1161	1161	succinyl-CoA ligase subunit beta
BP2542	1	603	603	hypothetical protein
BP2544 (metR)	2	930	930	transcriptional regulatory protein
BP2545 (recX)	3	564	567	recombination regulator RecX
BP2546 (recA)	3	1062	1062	recombinase A
BP2547	2	690	690	two component system response regulatory protein
BP2549	4	1677	1677	sugar transport protein
BP2550	2	795	795	enoyl-CoA hydratase
BP2551	3	1065	1065	ABC transporter ATP-binding protein
BP2552	3	1752	1752	ABC transporter substrate-binding protein
BP2553	1	1038	1038	exported protein
BP2554 (fabG)	2	747	747	3-oxoacyl-ACP reductase
BP2555	3	444	444	hypothetical protein
BP2556	2	393	393	hypothetical protein
BP2558	3	1074	1074	LysR family transcriptional regulator
BP2559	2	1188	1188	hypothetical protein
BP2560	1	417	417	exported protein
x 198	1	234	234
BP2563	1	414	417	integral membrane protein
BP2564	3	435	435	lipoprotein
BP2565 (ecnA2)	2	132	132	entericidin A anti-toxin
BP2566	1	774	774	endonulease
BP2567	2	384	384	hypothetical protein
BP2569	2	594	597	lipoprotein
BP2571	2	411	411	transcriptional regulatory protein
BP2572 (ihfA)	2	342	342	integration host factor subunit alpha
BP2574 (pheS)	2	1023	1023	phenylalanine--tRNA ligase subunit alpha
BP2575 (rplT)	1	360	360	50S ribosomal protein L20
BP2589	2	525	525	DNA-binding protein
x 199	2	270	270
BP2590	3	1062	1062	LacI family transcriptional regulator
BP2591	3	1635	1635	ABC transporter ATP-binding protein
BP2592	1	855	855	ABC transporter permease
BP2593	2	960	960	ABC transporter permease
BP2594	4	1515	1515	ABC transporter substrate-binding protein
BP2596	2	471	480	hypothetical protein
BP2597	3	612	612	membrane transport protein
BP2600	2	1242	1242	membrane protein
BP2601	2	1032	1032	alcohol dehydrogenase
BP2603	1	681	681	hypothetical protein
BP2605	1	972	972	AraC family transcriptional regulator
BP2606	2	879	879	exported protein
BP2613	1	1236	1236	hypothetical protein
BP2614	3	795	795	ABC transporter permease
BP2615	1	804	804	ABC transporter ATP-binding protein
BP2616	2	978	978	ABC transporter substrate-binding protein
BP2617	2	1572	1575	hypothetical protein
x 200	2	606	606
BP2622 (hipA)	1	1341	1341	HipA-like protein
BP2623 (hipB)	2	288	288	DNA-binding protein
BP2624 (guaA)	3	1593	1593	GMP synthase
BP2625 (guaB)	2	1461	1461	inosine-5'-monophosphate dehydrogenase
x 201	3	1602	1614
x 202	2	537	537
BP2633	4	1122	1125	exonuclease
x 203	5	1170	1170
BP2635 (lrp)	2	468	468	leucine-responsive regulatory protein
BP2637	6	1203	1203	lipoprotein
BP2639	5	309	309	integral membrane protein
BP2642	3	2166	2166	ABC transporter ATP-binding protein
BP2643 (glpR)	3	789	789	glycerol-3-phosphate regulon repressor protein
BP2645	2	741	741	IclR family transcriptional regulator
BP2647	3	1020	1020	exported protein
BP2649	2	861	861	hypothetical protein
x 205	2	273	273
BP2651	2	804	804	hypothetical protein
BP2653	1	972	972	exported protein
BP2654	2	945	945	dihydrodipicolinate synthase
BP2658	2	417	417	hypothetical protein
BP2659	2	633	633	7-carboxy-7-deazaguanine synthase
BP2660	2	444	444	6-carboxy-5,6,7,8-tetrahydropterin synthase
BP2661	3	1092	1092	ABC transporter substrate-binding protein
BP2662	4	801	801	aldolase
BP2663	2	621	621	transcriptional regulatory protein
BP2664	3	474	474	MarR family transcriptional regulator
BP2670	2	1299	1299	membrane permease
BP2681 (paaD)	4	507	507	phenylacetic acid degradation protein
BP2683 (paaB)	2	285	285	phenylacetate-CoA oxygenase subunit PaaB
BP2685 (paaX)	3	930	930	phenylacetic acid degradation operon negative regulatory protein
BP2687	1	546	546	oligoribonuclease
BP2688	2	1266	1266	integral membrane zinc-metalloprotease
x 206	1	345	345
BP2698	3	375	375	endonuclease
BP2701	4	1347	1347	membrane transport protein
BP2702 (argH)	4	1509	1509	argininosuccinate lyase
BP2706 (moaA)	3	1098	1098	cyclic pyranopterin monophosphate synthase
BP2707 (moeA)	4	1206	1206	molybdopterin cofactor biosynthesis protein
BP2708 (moaB)	2	522	522	molybdenum cofactor biosynthesis protein
BP2709 (moaE)	2	492	492	molybdopterin converting factor
BP2710 (moaD)	3	252	252	molybdopterin converting factor
BP2711 (moaC)	3	486	486	cyclic pyranopterin monophosphate synthase accessory protein
BP2714	2	432	432	lipoprotein
BP2715	3	504	504	AhpC/TSA-family protein
BP2716	4	1467	1467	membrane transport protein
BP2717	3	876	876	exported protein
BP2718	2	1023	1023	biotin synthase
BP2719	3	306	306	exported protein
x 208	2	1047	1047
BP2735	3	267	267	hypothetical protein
x 209	2	726	726
BP2744	4	804	804	ABC transporter ATP-binding protein
BP2745	2	1089	1089	ABC transporter ATP-binding protein
BP2750	4	669	669	lipoprotein
BP2751	3	1674	1674	membrane protein
BP2753 (clpA)	6	2313	2316	ATP-dependent Clp protease ATP-binding protein
BP2756 (clpS)	2	315	315	ATP-dependent Clp protease adaptor protein ClpS
BP2757	2	246	246	cold-shock protein
BP2758	2	519	519	exported protein
BP2759	3	1206	1206	beta-ketoadipyl CoA thiolase
BP2761 (sodB)	2	579	579	superoxide dismutase
BP2765	2	414	414	biopolymer transport protein
BP2767	1	189	189	hypothetical protein
BP2768	2	765	765	3-deoxy-manno-octulosonate cytidylyltransferase
BP2770	3	759	759	short-chain dehydrogenase
BP2773 (rpsT)	1	264	264	30S ribosomal protein S20
BP2783 (thrC)	4	1407	1407	threonine synthase
BP2784	2	1305	1305	homoserine dehydrogenase
BP2785	2	1188	1188	aminotransferase
BP2786	3	453	453	hypothetical protein
BP2787	3	465	465	hypothetical protein
BP2790	4	969	969	exported protein
BP2791 (dnaB)	2	1374	1374	replicative DNA helicase
BP2793 (rplI)	3	456	456	50S ribosomal protein L9
BP2794 (rpsR)	2	273	273	30S ribosomal protein S18
BP2795 (priB)	3	324	324	primosomal replication protein N
BP2796 (rpsF)	2	381	381	30S ribosomal protein S6
BP2797	2	798	798	GTP cyclohydrolase
BP2799	5	912	912	geranyltranstransferase
BP2800 (xseB)	2	267	267	exodeoxyribonuclease VII small subunit
x 210	2	717	717
x 212	5	1188	1188
BP2816	3	1089	1089	methionine ABC transporter ATP-binding protein
BP2817	3	654	654	methionine ABC transporter permease
x 214	1	459	459
x 215	4	900	900
BP2831	2	828	828	ABC transporter permease
BP2832	3	1128	1128	ABC transporter ATP-binding protein
BP2835	3	1263	1263	ABC transporter substrate-binding protein
BP2836	4	753	753	DNA-binding protein
x 216	1	186	186
BP2838	2	660	660	hydrolase
x 217	4	1125	1125
BP2854	1	765	765	short chain dehydrogenase
BP2856	3	930	930	hypothetical protein
BP2858 (tyrB)	2	1200	1200	aromatic amino acid aminotransferase
BP2859	6	693	693	hypothetical protein
BP2864	1	1011	1011	alcohol dehydrogenase
BP2865	3	435	435	hypothetical protein
x 218	1	882	882
BP2867	4	789	789	ABC transporter ATP-binding protein
BP2868	3	783	783	ABC transporter permease
BP2869	3	1092	1095	hypothetical protein
BP2870	3	1476	1476	acid CoA ligase
BP2871	3	549	549	hypothetical protein
BP2872	2	462	462	AsnC family transcriptional regulator
BP2874 (ribE)	4	702	702	riboflavin synthase subunit alpha
BP2880	2	510	510	hypothetical protein
BP2881	5	678	678	hypothetical protein
BP2887	1	330	330	hypothetical protein
BP2888	2	693	696	integral membrane protein
BP2889	2	459	459	c'cytochrome
BP2890 (purB)	2	1422	1422	adenylosuccinate lyase
BP2891	2	612	612	hypothetical protein
BP2893 (mnmA)	4	1116	1116	tRNA-specific 2-thiouridylase MnmA
BP2895	3	987	987	exported protein
BP2896	3	876	876	hydrolase
BP2897 (pntaA)	3	1119	1119	NAD(P) transhydrogenase subunit alpha
x 220	2	123	123
BP2900	5	1026	1038	transcriptional regulator
BP2901 (bfeA)	2	2214	2214	ferric enterobactin receptor
BP2904 (glcE)	5	1098	1110	glycolate oxidase FAD binding subunit
x 221	2	819	819
BP2905 (glcD)	3	1500	1500	glycolate oxidase subunit
x 222	4	732	732
x 224	5	1536	1536
BP2908 (aroG)	3	1074	1074	phospho-2-dehydro-3-deoxyheptonate aldolase
BP2909	3	1461	1461	hypothetical protein
BP2910	3	831	831	hydrolase
BP2914	2	528	528	RNA polymerase sigma factor
BP2915	2	369	369	exported protein
BP2916	1	483	483	nucleotide-binding protein
BP2918	2	414	414	hypothetical protein
BP2922 (bfrG)	3	2199	2199	TonB-dependent receptor
BP2923	2	438	438	lipoprotein
BP2924	2	297	297	exported protein
BP2925	3	885	885	hypothetical protein
BP2929	2	348	348	regulatory protein
BP2930 (cyoD)	2	348	348	cytochrome 0 ubiquinol oxidase
BP2932 (cyoB)	2	1980	1980	ubiquinol oxidase subunit I
BP2933 (cyoA)	4	915	915	ubiquinol oxidase polypeptide II
BP2934	2	555	555	two component system response regulator
BP2935	5	1212	1212	two component system histidine kinase
BP2936	2	1008	1008	exported protein
BP2937	1	867	867	hypothetical protein
x 228	2	474	474
BP2942	2	912	912	LysR family transcriptional regulator
BP2943	3	990	990	exported protein
BP2944	3	468	468	hypothetical protein
x 229	2	462	462
BP2958	2	369	372	iron-sulfur cluster insertion protein ErpA
BP2960 (argC)	2	1065	1065	N-acetyl-gamma-glutamyl-phosphate reductase
BP2961 (rpsI)	2	393	393	30S ribosomal protein S9
BP2962 (rplM)	2	429	429	50S ribosomal protein L13
BP2963	2	1098	1098	ABC transporter substrate-binding protein
BP2964	2	1365	1365	hypothetical protein
BP2965	3	618	618	hypothetical protein
BP2966	3	675	675	carboxylesterase
x 230	1	348	348
x 231	2	612	612
BP2969	4	810	810	ABC transporter ATP-binding protein
BP2972	2	390	390	hypothetical protein
BP2973 (dbpA)	3	1389	1389	ATP-dependent RNA helicase
BP2978 (gltX)	2	1482	1482	glutamate--tRNA ligase
BP2979	2	1188	1203	membrane transport protein
BP2980	1	540	540	lipoprotein
BP2981	2	453	453	AsnC family transcriptional regulator
BP2984 (nrdB)	3	1197	1212	ribonucleotide-diphosphate reductase subunit beta
BP2986	3	576	576	integral membrane protein
BP2987 (dltA)	3	1464	1464	D-alanine-D-alanyl carrier protein ligase
BP2989	3	126	126	hypothetical protein
BP2991	2	240	240	acyl carrier protein
BP2994	2	1098	1131	membrane protein
x 233	2	390	390
BP2996 (fabG)	3	1347	1347	acetyl-CoA carboxylase biotin carboxylase subunit
BP2998 (aroQ)	1	435	435	3-dehydroquinate dehydratase
x 234	2	693	693
BP3001	2	594	594	hypothetical protein
BP3002	5	1884	1884	hypothetical protein
BP3003	3	900	900	membrane protein
BP3006 (pagP)	2	549	549	lipid A palmitoyltransferase
BP3008 (grp)	2	471	471	glutamate uptake regulatory protein
BP3011	3	618	618	hypothetical protein
BP3012	4	1044	1050	membrane protein
BP3013	3	720	720	hypothetical protein
BP3014 (secA)	4	2736	2736	protein translocase subunit SecA
BP3016	3	495	495	hypothetical protein
BP3017 (lpxC)	3	924	924	UDP-3-O-[3-hydroxymyristoyl] N-acetylglucosamine deacetylase
BP3019 (ftsA)	4	1227	1227	cell division protein FtsA
BP3020 (ftsQ)	2	822	822	cell division protein FtsQ
BP3021 (ddl)	3	951	951	D-alanine--D-alanine ligase
BP3022 (murC)	5	1407	1407	UDP-N-acetylmuramate--L-alanine ligase
BP3023 (murG)	3	1074	1074	undecaprenyldiphospho-muramoylpentapeptide beta-N- acetylglucosaminyltransferase
BP3024 (ftsW)	2	1194	1194	lipid II flippase FtsW
BP3026 (mraY)	2	1170	1170	phospho-N-acetylmuramoyl-pentapeptide- transferase
BP3028 (ftsI)	6	1731	1731	peptidoglycan synthetase
BP3029 (ftsL)	3	279	279	cell division protein FtsL
BP3030	3	1095	1095	rRNA small subunit methyltransferase H
BP3031 (mraZ)	2	429	429	cell division protein MraZ
x 235	1	549	549
BP3035 (pyrC)	2	1080	1080	dihydroorotase
BP3036	2	1194	1194	hydrolase
BP3040 (bllY)	4	1113	1113	hemolysin
BP3042 (cyt)	2	333	333	cytochrome c-552
x 236	2	573	573
BP3060	5	2121	2127	transglycosylase
BP3061	3	681	681	5-formyltetrahydrofolate cyclo-ligase
BP3062	4	1416	1416	integral membrane transport protein
BP3063	2	1020	1020	aminohydrolase
BP3067	2	336	336	membrane protein
BP3068 (acyH)	2	1419	1422	adenosylhomocysteinase
BP3070	1	252	252	hypothetical protein
BP3071 (metK)	2	1164	1164	S-adenosylmethionine synthetase
BP3073	3	891	891	acyltransferase
BP3074 (dapF)	2	912	912	diaminopimelate epimerase
BP3078	2	969	969	membrane protein
BP3079	2	669	669	hypothetical protein
BP3080	2	930	963	ABC transporter substrate-binding protein
BP3081	2	897	897	ABC transporter permease
BP3082	3	723	723	ABC transporter ATP-binding protein
BP3083	2	513	513	regulatory protein
BP3085 (dksA)	2	465	465	RNA polymerase-binding transcription factor DksA
BP3087 (hslU)	2	1335	1335	ATP-dependent protease ATPase subunit HslU
BP3088	4	306	306	exported protein
BP3093 (modC)	3	1110	1110	molybdenum ABC transporter ATP-binding protein ModC
BP3095 (modA)	3	756	756	molybdate ABC transporter substrate-binding protein ModA
BP3096	3	885	885	hydrolase
BP3097	3	582	582	hypothetical protein
BP3098	3	123	123	hypothetical protein
BP3099	2	300	300	exported protein
BP3100	2	480	480	membrane protein
x 238	2	366	366
x 239	2	1437	1437
BP3106	2	1011	1011	exported protein
BP3107	2	1656	1656	gamma-glutamyltranspeptidase
BP3108	2	342	342	hypothetical protein
BP3116	5	2952	2952	modification methylase
BP3118	1	1047	1047	hypothetical protein
BP3121	4	1092	1092	GTP-binding protein
BP3122	2	783	783	membrane protein
BP3123 (pth)	2	648	648	peptidyl-tRNA hydrolase
BP3124 (rplY)	2	627	627	50S ribosomal protein L25/general stress protein Ctc
BP3125 (prsA)	3	951	951	ribose-phosphate pyrophosphokinase
BP3126 (ipk)	4	900	900	4-diphosphocytidyl-2C-methyl-D-erythritol kinase
BP3127 (lolB)	2	600	600	outer membrane lipoprotein LolB
BP3130	2	954	954	cyclase
BP3131	3	1680	1680	oxidoreductase
BP3132	2	210	210	hypothetical protein
BP3133	1	909	909	LysR family transcriptional regulator
BP3135 (fahA)	4	1314	1314	fumarylacetoacetase
BP3136	4	1962	1962	sulfatase
BP3138	3	711	711	two component system response regulator
BP3139	3	1416	1416	oxidoreductase
BP3140	3	612	612	hypothetical protein
BP3144	3	1155	1155	glycosyltransferase
BP3145	4	1122	1134	glycosyltransferase
BP3146	5	1926	1926	asparagine synthase
BP3147	3	1137	1137	glycosyltransferase
BP3152	4	669	669	2-nonaprenyl-3-methyl-6-methoxy-1,4-benzoquinol hydroxylase
BP3153	3	438	438	hypothetical protein
BP3154 (thyA)	3	972	972	thymidylate synthase
BP3156	2	1458	1458	GntR family transcriptional regulator
BP3157	2	1326	1326	omega-amino acid--pyruvate aminotransferase
BP3160	4	942	942	ABC transporter permease
BP3161	2	888	888	peptide ABC transporter permease
x 241	1	1308	1308
x 243	5	582	582
x 244	2	618	618
BP3168 (ureC)	4	1716	1716	urease subunit alpha
BP3169 (ureB)	2	309	309	urease subunit beta
BP3170 (ureJ)	2	618	618	urease accessory protein
BP3171 (ureA)	2	303	303	urease subunit gamma
BP3172 (ureD)	2	855	855	urease accessory protein UreD
x 245	1	273	273
x 246	2	126	126
BP3175	2	408	408	hypothetical protein
BP3176	3	795	795	GntR family transcriptional regulator
BP3179	3	1371	1377	hypothetical protein
BP3181	2	1539	1539	SpoVR family protein
BP3182	2	1260	1260	hypothetical protein
x 247	2	1044	1044
BP3188	1	1095	1095	hypothetical protein
BP3189	5	1335	1335	coenzyme A ligase
BP3190	1	684	684	TetR family transcriptional regulator
BP3192	3	1002	1002	ABC transporter permease
BP3193	2	873	873	ABC transporter permease
BP3194	1	750	750	ABC transporter ATP-binding protein
BP3195	3	786	792	ABC transporter ATP-binding protein
BP3196	3	1140	1140	amino acid binding protein
BP3198	2	783	783	hydratase/isomerase
BP3199	1	390	390	hypothetical protein
BP3201	3	2007	2007	hydratase
x 248	1	516	516
BP3207	2	879	879	fatty acid desaturase
x 250	1	333	333
BP3223	5	1416	1425	two component system sensor histidine kinase
BP3225	3	1341	1341	transmembrane cytochrome oxidase
BP3226 (glnS)	3	1764	1764	glutamine--tRNA ligase
BP3227 (minC)	2	879	879	septum site-determining protein
BP3228 (minD)	1	816	816	septum site-determining protein
x 251	2	1101	1101
BP3234	2	918	918	membrane protein
BP3235	2	516	516	hypothetical protein
BP3237	4	1572	1572	peptide ABC transporter substrate-binding protein
BP3238	1	936	936	glycosyl transferase family protein
BP3239A	2	216	216	exported protein
BP3240 (uvrA2)	8	5718	5718	excinuclease ABC subunit
BP3241	2	1128	1128	aminodeoxychorismate synthase subunit I
BP3245	2	990	1005	membrane protein
BP3246	4	1632	1632	fatty acid CoA ligase
x 253	2	528	528
BP3250	3	660	660	hypothetical protein
BP3251 (pdxH)	1	633	633	pyridoxine/pyridoxamine 5'-phosphate oxidase
BP3254 (purU)	2	855	855	formyltetrahydrofolate deformylase
BP3255	3	903	903	LysR family transcriptional regulator
BP3261 (trpC)	3	789	789	indole-3-glycerol phosphate synthase
BP3262 (trpD)	2	1032	1032	anthranilate phosphoribosyltransferase
BP3263 (trpG)	2	564	564	anthranilate synthase component II
BP3265 (gph)	2	705	705	phosphoglycolate phosphatase
BP3269	4	1170	1170	ubiquinone biosynthesis hydroxylase family protein
BP3282 (atpB)	2	882	882	ATP synthase subunit A
BP3283 (atpE)	1	243	243	ATP synthase subunit C
BP3284 (atpF)	2	471	471	ATP synthase subunit B
BP3285 (atpH)	1	540	540	ATP synthase subunit delta
BP3286 (atpA)	3	1542	1542	ATP synthase subunit alpha
BP3287 (atpG)	3	906	906	ATP synthase subunit gamma
BP3289 (atpC)	2	423	423	ATP synthase subunit epsilon
BP3291 (hemE)	3	1077	1077	uroporphyrinogen decarboxylase
BP3292	2	2103	2106	primosomal protein
BP3296	2	906	906	hypothetical protein
x 254	3	1701	1701
BP3298	3	921	921	binding-protein-dependent transport permease
BP3299	4	978	978	binding-protein-dependent transport permease
x 255	3	921	921
BP3303	3	861	864	ADP-dependent (S)-NAD(P)H-hydrate dehydratase
BP3304	2	822	822	enoyl-CoA hydratase
BP3307	2	624	624	TetR family transcriptional repressor
BP3308	3	1149	1149	acyl-CoA dehydrogenase
x 257	2	492	492
BP3316 (copB)	1	867	867	copper resistance protein
x 258	1	768	768
BP3320	1	591	594	hypothetical protein
BP3321	5	1329	1329	amidase
BP3326	2	702	702	inner membrane protein
BP3328	3	1104	1104	hypothetical protein
BP3329	4	2373	2373	LPS-assembly protein LptD
BP3331 (ksgA)	2	798	798	rRNA small subunit methyltransferase A
BP3332 (garK)	2	1146	1146	glycerate kinase
BP3334	3	1230	1230	hypothetical protein
BP3342	3	498	498	peptidoglycan-associated lipoprotein
BP3346	2	681	681	TolQ-like translocation protein
BP3347	3	429	429	hypothetical protein
BP3348 (proS)	3	1731	1731	proline--tRNA ligase
BP3349 (nudH)	2	573	573	RNA pyrophosphohydrolase
BP3350	2	687	687	two component system response regulator
BP3352	1	672	672	hypothetical protein
BP3354	1	282	282	hypothetical protein
x 261	2	246	246
BP3356	3	552	552	phage lysozyme
BP3357	1	243	243	hypothetical protein
BP3358	1	813	813	hypothetical protein
x 262	1	114	114
BP3361	1	417	417	hypothetical protein
BP3362	4	3957	3957	hypothetical protein
BP3363	1	390	390	hypothetical protein
BP3364	1	534	534	hypothetical protein
BP3367	1	291	291	hypothetical protein
BP3368	1	330	330	hypothetical protein
BP3369	1	519	519	hypothetical protein
x 263	1	147	147
BP3371	2	423	423	hypothetical protein
BP3372	1	399	399	hypothetical protein
BP3373	1	396	396	hypothetical protein
BP3374	1	201	201	hypothetical protein
BP3375	3	531	531	hypothetical protein
BP3376	1	252	252	hypothetical protein
BP3380	2	603	603	hypothetical protein
BP3381	2	243	243	hypothetical protein
BP3382	3	1113	1113	hypothetical protein
BP3383	3	1419	1419	hypothetical protein
BP3394	2	447	447	hypothetical protein
BP3395	3	1434	1434	ATP-dependent RNA helicase
BP3396	3	330	330	inner membrane protein
BP3399	2	213	213	hypothetical protein
BP3400	4	423	423	hypothetical protein
BP3401	2	1101	1101	hypothetical protein
BP3402	2	1518	1518	exported protein
BP3404	2	882	882	inner membrane protein
BP3412	2	453	453	inner membrane protein
BP3414	3	1032	1032	tRNA-dihydrouridine synthase
BP3415 (fis)	2	240	240	DNA-binding protein
BP3416 (purH)	4	1590	1590	bifunctional phosphoribosylaminoimidazolecarboxamide formyltransferase/IMP cyclohydrolase
BP3419	2	912	912	hypothetical protein
BP3420	4	969	969	serine/threonine dehydratase
BP3421 (ruvB)	3	1074	1074	Holliday junction DNA helicase RuvB
BP3425	2	651	651	carbonic anhydrase
x 264	2	741	741
x 265	2	729	729
BP3429	3	882	882	branched-chain amino acid ABC transporter permease
BP3430	3	708	708	ABC transporter ATP-binding protein
BP3431	2	759	759	ABC transporter ATP-binding protein
BP3432 (cysI)	3	1740	1743	sulfite reductase
BP3434	3	795	795	exported protein
x 266	1	1116	1116
BP3440	3	978	978	exported protein
BP3441	2	579	579	hypothetical protein
BP3442 (pyrD)	3	1050	1050	dihydroorotate dehydrogenase
BP3445	3	582	582	NUDIX hydrolase
BP3446	3	912	912	LysR family transcriptional regulator
BP3447	3	402	402	membrane protein
BP3448	2	603	603	hypothetical protein
BP3449	4	384	384	membrane protein
BP3458	4	942	942	binding-protein-dependent transport system inner membrane protein
BP3459	3	834	834	binding-protein-dependent transport system inner membrane protein
BP3460	2	1851	1851	ABC transporter ATP-binding protein
x 268	2	855	855
BP3463	3	942	942	LysR family transcriptional regulator
BP3465	1	507	507	hypothetical protein
BP3466	2	339	339	ArsR family transcriptional regulator
BP3468	3	387	387	hypothetical protein
BP3470 (fdx)	2	252	252	ferredoxin
BP3471 (coaD)	2	510	510	phosphopantetheine adenylyltransferase
BP3472	3	621	621	hypothetical protein
BP3481	2	1008	1008	exported protein
BP3483	3	798	798	haloacid dehalogenase
BP3485 (ribH)	3	522	528	6,7-dimethyl-8-ribityllumazine synthase
BP3486 (nusB)	4	501	501	transcription antitermination protein NusB
BP3488	3	543	543	phosphatidylglycerophosphatase
BP3490 (pyrF)	3	822	822	orotidine 5'-phosphate decarboxylase
BP3491 (ndh)	2	1320	1320	NADH dehydrogenase
BP3492 (dgkA)	2	399	399	diacylglycerol kinase
BP3494 (brkA)	2	3033	3045	BrkA autotransporter
BP3496 (groES)	1	288	288	co-chaperonin GroES
BP3497	2	630	630	hypothetical protein
BP3498	1	702	702	hypothetical protein
BP3499	2	636	636	hypothetical protein
BP3501	2	951	951	exported protein
x 269	3	225	225
BP3503	2	1014	1014	LysR family transcriptional regulator
BP3507	4	1428	1428	hypothetical protein
BP3511	2	267	267	hypothetical protein
BP3512	2	201	201	hypothetical protein
BP3513	2	258	258	hypothetical protein
x 270	1	1368	1368
BP3515	3	975	975	hypothetical protein
BP3517	5	600	600	membrane protein
BP3522	4	1308	1308	membrane protein
BP3523	3	948	948	membrane protein
BP3524	1	444	444	acetyltransferase
x 271	1	273	273
BP3527	2	738	738	23S rRNA (guanosine(2251)-2'-O)-methyltransferase RlmB
BP3528	3	1245	1245	Cys/Met metabolism PLP-dependent enzyme
BP3530 (hupB)	1	273	273	DNA-binding protein HU-beta
BP3532 (exbB)	2	945	978	MotA/TolQ/ExbB proton channel family protein
BP3534 (basR)	2	672	672	response regulator protein
BP3535	3	1119	1122	sensor kinase
BP3536 (kup)	2	1911	1911	potassium uptake protein
BP3538 (argF)	2	942	942	ornithine carbamoyltransferase
BP3540	2	348	348	hypothetical protein
BP3550	3	828	828	AraC family transcriptional regulator
BP3551 (ahpD)	3	519	519	alkyl hydroperoxide reductase
BP3552 (ahpC)	2	549	549	peroxiredoxin
x 272	2	732	732
BP3554 (ompR)	2	735	735	osmolarity response regulator
BP3555	3	1248	1248	acetyltransferase
BP3557	2	1311	1314	lysophospholipid transporter LplT
BP3558	4	3528	3528	chromosome partition protein
BP3559	3	1059	1059	membrane protein
BP3560 (ligA)	3	2091	2091	DNA ligase
BP3561	3	777	777	peptidyl-prolyl cis-trans isomerase
x 274	3	207	207
BP3563	2	570	570	intracellular septation protein A
x 275	2	192	192
BP3565	2	678	678	ABC transporter ATP-binding protein
BP3566	2	594	600	cobalt transport protein
BP3567	2	558	558	BioY family protein
BP3568	3	1164	1164	exported protein
BP3569	3	1026	1038	branched-chain amino acid ABC transporter permease
BP3571	3	840	840	aminotransferase
BP3572	2	999	999	glycine/betaine ABC transporter substrate-binding protein
BP3573	4	972	981	branched-chain amino acid ABC transporter permease
BP3574	2	888	888	branched-chain amino acid ABC transporter permease
BP3575	4	1215	1215	exported protein
BP3576	2	711	711	ABC transporter ATP-binding protein
BP3577	2	774	774	ABC transporter ATP-binding protein
BP3578 (nth)	2	636	636	endonuclease III
BP3579	1	642	642	ferredoxin
BP3581	2	798	798	ferredoxin--NADP reductase
BP3582	2	324	324	ferredoxin
BP3583 (pncB)	4	1218	1218	nicotinate phosphoribosyltransferase
BP3584	2	351	351	hypothetical protein
BP3586	3	834	834	hypothetical protein
BP3589 (trpB)	4	1200	1200	tryptophan synthase subunit beta
BP3590 (trpA)	2	858	858	tryptophan synthase subunit alpha
BP3591 (accD)	4	879	879	acetyl-CoA carboxylase subunit beta
BP3595	3	1890	1890	outer membrane protein
BP3596	3	894	894	cobalmin ABC transporter substrate-binding protein
BP3597 (thiG)	2	798	798	thiazole synthase
BP3598 (thiD)	2	852	852	phosphomethylpyrimidine kinase
BP3599	5	681	681	protein-L-isoaspartate O-methyltransferase
x 276	2	360	360
x 277	3	936	936
BP3613 (rplC)	4	690	690	50S ribosomal protein L3
BP3614 (rplD)	2	618	618	50S ribosomal protein L4
BP3615 (rplW)	1	297	297	50S ribosomal protein L23
BP3616 (rplB)	1	828	828	50S ribosomal protein L2
BP3617 (rpsS)	2	276	276	30S ribosomal protein S19
BP3618 (rplV)	1	330	330	50S ribosomal protein L22
BP3619 (rpsC)	1	786	792	30S ribosomal protein S3
BP3620 (rplP)	1	417	417	50S ribosomal protein L16
BP3621 (rpmC)	1	192	192	50S ribosomal protein L29
BP3622 (rpsQ)	1	279	282	30S ribosomal protein S17
BP3623	3	864	864	hydrolase
BP3624	4	1428	1428	aldehyde dehydrogenase
x 278	3	189	189
BP3626 (rplN)	1	369	369	50S ribosomal protein L14
BP3627 (rplX)	1	321	321	50S ribosomal protein L24
BP3628 (rplE)	1	540	540	50S ribosomal protein L5
BP3629 (rpsN)	1	306	306	30S ribosomal protein S14
BP3630 (rpsH)	4	396	396	30S ribosomal protein S8
BP3631 (rplF)	3	534	534	50S ribosomal protein L6
BP3632 (rplR)	2	363	366	50S ribosomal protein L18
BP3633 (rpsE)	3	525	525	30S ribosomal protein S5
BP3634 (rpmD)	1	186	186	50S ribosomal protein L30
BP3637 (infA)	1	219	219	translation initiation factor IF-1
BP3638 (rpmJ)	1	114	114	50S ribosomal protein L36
BP3639 (rpsM)	1	366	366	30S ribosomal protein S13
BP3640 (rpsK)	1	402	402	30S ribosomal protein S11
BP3641 (rpsD)	3	624	624	30S ribosomal protein S4
BP3642 (rpoA)	3	987	987	DNA-directed RNA polymerase subunit alpha
BP3643 (rplQ)	2	396	396	50S ribosomal protein L17
BP3645 (cutA)	1	342	342	divalent cation tolerance protein
BP3647	3	1038	1041	membrane protein
BP3649 (engB)	3	624	624	GTP-binding protein EngB
BP3650	3	702	702	cytochrome C
BP3653 (lysA)	4	1290	1290	diaminopimelate decarboxylase
BP3654 (cyaY)	2	330	330	protein CyaY
BP3656 (aroK)	2	636	636	shikimate kinase
BP3657 (aroB)	4	1077	1077	3-dehydroquinate synthase
BP3659	2	660	660	glutathione S-transferase
BP3660 (uvrA)	4	2841	2859	excinuclease ABC subunit A
BP3664	2	519	519	hypothetical protein
x 279	2	348	348
x 280	2	345	345
BP3667	3	795	795	GntR family transcriptional regulator
BP3668	2	834	834	transcriptional regulator
BP3669	2	1491	1491	chlorohydrolase
BP3670	1	987	987	exported protein
BP3672	2	819	819	hypothetical protein
BP3673	4	972	972	LysR family transcriptional regulator
BP3674	3	1002	1002	ABC transporter substrate-binding protein
BP3675	3	771	771	ABC transporter permease
BP3676	2	792	792	ABC transporter ATP-binding protein
BP3677	5	1317	1317	hypothetical protein
x 281	2	123	123
BP3680 (glcB)	3	2178	2178	malate synthase G
x 282	2	267	267
BP3682	2	1128	1128	dehydrogenase
x 283	2	138	138
BP3683	9	174	174	exported protein
BP3684 (ubiA)	4	927	927	4-hydroxybenzoate octaprenyltransferase
BP3685	3	1200	1200	aminotransferase
BP3702	1	792	792	GntR family transcriptional regulator
BP3704	2	1053	1053	nitrate/sulfonate/bicarbonate ABC transporter substrate-binding protein
BP3706	1	774	774	enoyl-CoA hydratase/isomerase family protein
BP3708	3	1005	1005	zinc-binding dehydrogenase
BP3711 (nudC)	3	768	768	NADH pyrophosphatase
BP3715	1	915	915	LysR family transcriptional regulator
BP3716	2	1146	1146	exported protein
BP3718	4	1599	1599	branched-chain amino acid ABC transporter ATP-binding protein
BP3719	2	963	963	branched-chain amino acid ABC transporter permease
BP3720	2	870	870	branched-chain amino acid ABC transporter permease
BP3721	1	639	639	hypothetical protein
BP3722	3	1362	1362	(Fe-S)-binding protein
BP3723	1	234	234	hypothetical protein
BP3724	3	969	969	hypothetical protein
BP3729	4	1386	1386	membrane protein
BP3732	2	645	645	exported protein
BP3733	3	222	222	hypothetical protein
BP3734	3	603	603	SCO1/SenC family protein
BP3735	3	894	894	protoheme IX farnesyltransferase
BP3736	3	1032	1032	cytochrome oxidase assembly protein
BP3738	2	741	741	membrane protein
BP3739	1	201	201	membrane protein
BP3740 (coIII)	1	876	876	cytochrome c oxidase subunit III
BP3741	1	225	225	membrane protein
BP3742	1	123	123	membrane protein
BP3743 (ctaD)	5	1608	1611	cytochrome c oxidase polypeptide I
BP3744	3	1179	1179	cytochrome c oxidase subunit 2
BP3745	2	834	834	hypothetical protein
BP3747	2	813	813	hypothetical protein
BP3748 (rpoH)	4	924	924	RNA polymerase sigma factor RpoH
BP3749	4	639	639	membrane protein
BP3753 (gltB)	7	4737	4740	glutamate synthase large subunit
BP3754 (gltD)	2	1467	1467	glutamate synthase small subunit
BP3755	2	639	639	outer membrane protein
BP3760	2	792	792	lipoprotein
BP3761	6	624	624	exported protein
x 284	2	303	303
BP3765	1	252	252	BolA-like protein
BP3766 (murA)	5	1269	1269	UDP-N-acetylglucosamine 1-carboxyvinyltransferase
BP3767 (hisG)	3	672	672	ATP phosphoribosyltransferase
BP3768 (hisD)	2	1323	1323	histidinol dehydrogenase
BP3769 (hisC)	4	1098	1098	histidinol-phosphate aminotransferase
BP3770 (hisB)	2	597	597	imidazoleglycerol-phosphate dehydratase
BP3771 (hisH)	2	678	678	imidazole glycerol phosphate synthase subunit HisH
BP3772 (hisA)	2	741	741	1-(5-phosphoribosyl)-5-[(5- phosphoribosylamino)methylideneamino] imidazole-4-carboxamide isomerase
BP3773 (hisF)	2	810	810	imidazole glycerol phosphate synthase subunit HisF
BP3774 (hisI)	2	405	405	phosphoribosyl-AMP cyclohydrolase
BP3775 (hisE)	2	348	348	phosphoribosyl-ATP pyrophosphatase
BP3776	2	369	369	MttA/Hcf106 family protein
BP3777 (tatA)	1	228	228	Sec-independent protein translocase protein TatA
BP3778 (tatB)	3	444	456	Sec-independent protein translocase protein TatB
BP3782	2	978	981	hypothetical protein
BP3783 (ptxA)	6	810	810	pertussis toxin subunit 1
BP3784 (ptxB)	2	681	681	pertussis toxin subunit 2
BP3786 (ptxE)	3	402	402	pertussis toxin subunit 5
BP3787 (ptxC)	3	684	684	pertussis toxin subunit 3
BP3788 (ptlA)	1	309	309	type IV secretion system protein PtlA
BP3789 (ptlB)	1	315	315	type IV secretion system protein PtlB
BP3794 (ptlF)	2	822	837	type IV secretion system protein PtlF
BP3799	1	375	375	hypothetical protein
BP3800	2	1410	1410	membrane protein
BP3801	3	1383	1383	hypothetical protein
BP3802	2	1605	1605	peptide ABC transporter substrate-binding protein
BP3803	6	972	972	transport system permease
BP3814	4	3069	3102	AcrB/AcrD/AcrF family protein
BP3815	3	1251	1251	HlyD family secretion protein
[truncated: 40 more rows]
